# Supplementary material for: Prediction and analysis of essential genes using the enrichments of gene ontology and KEGG pathways
Source: PLoS One. 2017 Sep 5;12(9):e0184129. doi: 10.1371/journal.pone.0184129 (PMC5584762; doi:10.1371/journal.pone.0184129)
Supplement: S2 Table — (XLSX) [file pone.0184129.s002.xlsx]

## Sheet: Sheet1
S2 Table. The mRMR feature list yielded by the mRMR method
Order	Feature name	Description
1	GO:0032991	macromolecular complex
2	GO:0021888	hypothalamus gonadotrophin-releasing hormone neuron development
3	GO:0071014	post-mRNA release spliceosomal complex
4	GO:0044424	intracellular part
5	GO:0000154	rRNA modification
6	GO:0043226	organelle
7	GO:0016071	mRNA metabolic process
8	GO:0071146	SMAD3-SMAD4 protein complex
9	GO:0072669	tRNA-splicing ligase complex
10	GO:0044422	organelle part
11	GO:0021886	hypothalamus gonadotrophin-releasing hormone neuron differentiation
12	GO:0002183	cytoplasmic translational initiation
13	GO:0005622	intracellular
14	GO:0015030	Cajal body
15	GO:0030874	nucleolar chromatin
16	GO:0044446	intracellular organelle part
17	GO:0010467	gene expression
18	GO:0043227	membrane-bounded organelle
19	GO:1902369	negative regulation of RNA catabolic process
20	GO:0044822	poly(A) RNA binding
21	GO:0005737	cytoplasm
22	GO:0043229	intracellular organelle
23	GO:1901363	heterocyclic compound binding
24	GO:0008024	positive transcription elongation factor complex b
25	GO:0070013	intracellular organelle lumen
26	GO:0043021	ribonucleoprotein complex binding
27	GO:0071826	ribonucleoprotein complex subunit organization
28	GO:1902583	multi-organism intracellular transport
29	GO:0043231	intracellular membrane-bounded organelle
30	GO:0010992	ubiquitin homeostasis
31	GO:0031118	rRNA pseudouridine synthesis
32	GO:0071008	U2-type post-mRNA release spliceosomal complex
33	GO:0005829	cytosol
34	GO:0097159	organic cyclic compound binding
35	GO:0031974	membrane-enclosed lumen
36	GO:0044444	cytoplasmic part
37	hsa03015	mRNA surveillance pathway
38	GO:0007072	positive regulation of transcription on exit from mitosis
39	GO:0022618	ribonucleoprotein complex assembly
40	GO:0070084	protein initiator methionine removal
41	GO:0018364	peptidyl-glutamine methylation
42	GO:0043233	organelle lumen
43	GO:0075733	intracellular transport of virus
44	GO:0005832	chaperonin-containing T-complex
45	GO:0030529	ribonucleoprotein complex
46	GO:0061574	ASAP complex
47	GO:0003964	RNA-directed DNA polymerase activity
48	GO:1902494	catalytic complex
49	GO:0046907	intracellular transport
50	GO:0034622	cellular macromolecular complex assembly
51	GO:0000960	regulation of mitochondrial RNA catabolic process
52	GO:0044260	cellular macromolecule metabolic process
53	GO:0046794	transport of virus
54	GO:0004004	ATP-dependent RNA helicase activity
55	GO:0005761	mitochondrial ribosome
56	GO:0005731	nucleolus organizer region
57	GO:0022613	ribonucleoprotein complex biogenesis
58	GO:0044428	nuclear part
59	GO:0006458	'de novo' protein folding
60	GO:0009141	nucleoside triphosphate metabolic process
61	GO:0043170	macromolecule metabolic process
62	GO:0071920	cleavage body
63	GO:0031428	box C/D snoRNP complex
64	GO:0044766	multi-organism transport
65	GO:0002199	zona pellucida receptor complex
66	GO:0006408	snRNA export from nucleus
67	GO:0044265	cellular macromolecule catabolic process
68	GO:0005634	nucleus
69	GO:0003676	nucleic acid binding
70	GO:0044085	cellular component biogenesis
71	GO:0000957	mitochondrial RNA catabolic process
72	GO:0000313	organellar ribosome
73	hsa03013	RNA transport
74	GO:0000340	RNA 7-methylguanosine cap binding
75	GO:0070564	positive regulation of vitamin D receptor signaling pathway
76	GO:0003720	telomerase activity
77	GO:0034715	pICln-Sm protein complex
78	GO:0016032	viral process
79	GO:0046034	ATP metabolic process
80	GO:0001732	formation of translation initiation complex
81	GO:0051030	snRNA transport
82	GO:0043232	intracellular non-membrane-bounded organelle
83	GO:0003724	RNA helicase activity
84	GO:0001054	RNA polymerase I activity
85	GO:0043234	protein complex
86	GO:0030515	snoRNA binding
87	GO:0008334	histone mRNA metabolic process
88	GO:0071987	WD40-repeat domain binding
89	GO:0009057	macromolecule catabolic process
90	GO:0051084	'de novo' posttranslational protein folding
91	GO:0060091	kinocilium
92	GO:0000288	nuclear-transcribed mRNA catabolic process, deadenylation-dependent decay
93	GO:0019907	cyclin-dependent protein kinase activating kinase holoenzyme complex
94	GO:0043228	non-membrane-bounded organelle
95	GO:0050685	positive regulation of mRNA processing
96	GO:0009169	purine ribonucleoside monophosphate catabolic process
97	GO:1902582	single-organism intracellular transport
98	GO:0031981	nuclear lumen
99	GO:0000961	negative regulation of mitochondrial RNA catabolic process
100	GO:0044764	multi-organism cellular process
101	GO:0035145	exon-exon junction complex
102	GO:0015966	diadenosine tetraphosphate biosynthetic process
103	GO:0009205	purine ribonucleoside triphosphate metabolic process
104	GO:0034062	RNA polymerase activity
105	GO:0044237	cellular metabolic process
106	GO:1901421	positive regulation of response to alcohol
107	GO:0051029	rRNA transport
108	GO:0008186	RNA-dependent ATPase activity
109	GO:0043933	macromolecular complex subunit organization
110	GO:0006390	transcription from mitochondrial promoter
111	GO:0009158	ribonucleoside monophosphate catabolic process
112	GO:0003729	mRNA binding
113	GO:0019948	SUMO activating enzyme activity
114	GO:0044452	nucleolar part
115	GO:0001650	fibrillar center
116	GO:0044238	primary metabolic process
117	GO:0051082	unfolded protein binding
118	GO:0006396	RNA processing
119	GO:0033036	macromolecule localization
120	GO:0008541	proteasome regulatory particle, lid subcomplex
121	GO:0032437	cuticular plate
122	GO:0072588	box H/ACA RNP complex
123	GO:0005654	nucleoplasm
124	GO:0043023	ribosomal large subunit binding
125	GO:0003899	DNA-directed RNA polymerase activity
126	GO:0015965	diadenosine tetraphosphate metabolic process
127	GO:0009128	purine nucleoside monophosphate catabolic process
128	GO:0010608	posttranscriptional regulation of gene expression
129	GO:0032790	ribosome disassembly
130	GO:0016149	translation release factor activity, codon specific
131	GO:0034709	methylosome
132	GO:2000277	positive regulation of oxidative phosphorylation uncoupler activity
133	GO:0009167	purine ribonucleoside monophosphate metabolic process
134	GO:0000395	mRNA 5'-splice site recognition
135	GO:0008152	metabolic process
136	GO:0001055	RNA polymerase II activity
137	GO:0015960	diadenosine polyphosphate biosynthetic process
138	GO:0010826	negative regulation of centrosome duplication
139	GO:0005732	small nucleolar ribonucleoprotein complex
140	GO:0009125	nucleoside monophosphate catabolic process
141	GO:0065003	macromolecular complex assembly
142	GO:0044419	interspecies interaction between organisms
143	GO:0070006	metalloaminopeptidase activity
144	GO:0017070	U6 snRNA binding
145	GO:0090204	protein localization to nuclear pore
146	GO:0000289	nuclear-transcribed mRNA poly(A) tail shortening
147	GO:0044248	cellular catabolic process
148	GO:0005687	U4 snRNP
149	GO:0009144	purine nucleoside triphosphate metabolic process
150	GO:0046833	positive regulation of RNA export from nucleus
151	GO:0071704	organic substance metabolic process
152	GO:0061024	membrane organization
153	GO:2001162	positive regulation of histone H3-K79 methylation
154	GO:0015959	diadenosine polyphosphate metabolic process
155	GO:0006200	ATP catabolic process
156	GO:0044403	symbiosis, encompassing mutualism through parasitism
157	GO:0005736	DNA-directed RNA polymerase I complex
158	GO:0060613	fat pad development
159	GO:0060735	regulation of eIF2 alpha phosphorylation by dsRNA
160	GO:0006446	regulation of translational initiation
161	GO:0005685	U1 snRNP
162	GO:2001160	regulation of histone H3-K79 methylation
163	GO:0009199	ribonucleoside triphosphate metabolic process
164	GO:0071159	NF-kappaB complex
165	GO:0090232	positive regulation of spindle checkpoint
166	GO:0030686	90S preribosome
167	GO:0071569	protein ufmylation
168	GO:0060699	regulation of endoribonuclease activity
169	GO:0044451	nucleoplasm part
170	GO:0009126	purine nucleoside monophosphate metabolic process
171	GO:0005852	eukaryotic translation initiation factor 3 complex
172	GO:0016817	hydrolase activity, acting on acid anhydrides
173	GO:0005665	DNA-directed RNA polymerase II, core complex
174	GO:1902546	positive regulation of DNA N-glycosylase activity
175	GO:0006406	mRNA export from nucleus
176	GO:0016281	eukaryotic translation initiation factor 4F complex
177	GO:0019068	virion assembly
178	GO:0034729	histone H3-K79 methylation
179	GO:0071167	ribonucleoprotein complex import into nucleus
180	GO:0051168	nuclear export
181	GO:0044267	cellular protein metabolic process
182	GO:0070562	regulation of vitamin D receptor signaling pathway
183	GO:0030150	protein import into mitochondrial matrix
184	GO:0005683	U7 snRNP
185	GO:0017148	negative regulation of translation
186	hsa03020	RNA polymerase
187	GO:1902544	regulation of DNA N-glycosylase activity
188	GO:0071840	cellular component organization or biogenesis
189	GO:0070389	chaperone cofactor-dependent protein refolding
190	GO:0000339	RNA cap binding
191	GO:0016818	hydrolase activity, acting on acid anhydrides, in phosphorus-containing anhydrides
192	GO:0005853	eukaryotic translation elongation factor 1 complex
193	GO:0016604	nuclear body
194	GO:0009161	ribonucleoside monophosphate metabolic process
195	GO:0005762	mitochondrial large ribosomal subunit
196	GO:1990234	transferase complex
197	GO:0043022	ribosome binding
198	GO:0043633	polyadenylation-dependent RNA catabolic process
199	GO:0000974	Prp19 complex
200	GO:1990259	histone-glutamine methyltransferase activity
201	GO:0016887	ATPase activity
202	GO:0009048	dosage compensation by inactivation of X chromosome
203	GO:0005730	nucleolus
204	GO:0043024	ribosomal small subunit binding
205	GO:0006139	nucleobase-containing compound metabolic process
206	GO:0090261	positive regulation of inclusion body assembly
207	GO:0070727	cellular macromolecule localization
208	GO:0009119	ribonucleoside metabolic process
209	GO:0005689	U12-type spliceosomal complex
210	GO:0000315	organellar large ribosomal subunit
211	GO:0000993	RNA polymerase II core binding
212	GO:0000166	nucleotide binding
213	GO:0036009	protein-glutamine N-methyltransferase activity
214	GO:0005684	U2-type spliceosomal complex
215	GO:0017111	nucleoside-triphosphatase activity
216	GO:0034613	cellular protein localization
217	GO:0033677	DNA/RNA helicase activity
218	GO:0031369	translation initiation factor binding
219	GO:0034708	methyltransferase complex
220	GO:0045897	positive regulation of transcription during mitosis
221	GO:0001652	granular component
222	GO:0005742	mitochondrial outer membrane translocase complex
223	GO:0005850	eukaryotic translation initiation factor 2 complex
224	GO:0017069	snRNA binding
225	GO:0019082	viral protein processing
226	GO:0034455	t-UTP complex
227	GO:0071028	nuclear mRNA surveillance
228	GO:0006450	regulation of translational fidelity
229	GO:0071010	prespliceosome
230	GO:0070761	pre-snoRNP complex
231	GO:0009116	nucleoside metabolic process
232	GO:0016482	cytoplasmic transport
233	GO:0055087	Ski complex
234	GO:0005846	nuclear cap binding complex
235	GO:0042256	mature ribosome assembly
236	GO:0005697	telomerase holoenzyme complex
237	GO:0051083	'de novo' cotranslational protein folding
238	GO:0016779	nucleotidyltransferase activity
239	GO:1990258	histone glutamine methylation
240	GO:0071004	U2-type prespliceosome
241	GO:0070125	mitochondrial translational elongation
242	GO:1901265	nucleoside phosphate binding
243	GO:0000479	endonucleolytic cleavage of tricistronic rRNA transcript (SSU-rRNA, 5.8S rRNA, LSU-rRNA)
244	GO:0045716	positive regulation of low-density lipoprotein particle receptor biosynthetic process
245	GO:1901657	glycosyl compound metabolic process
246	GO:0006405	RNA export from nucleus
247	GO:0000243	commitment complex
248	GO:0000478	endonucleolytic cleavage involved in rRNA processing
249	GO:0048633	positive regulation of skeletal muscle tissue growth
250	GO:0000387	spliceosomal snRNP assembly
251	GO:0071027	nuclear RNA surveillance
252	GO:0016074	snoRNA metabolic process
253	GO:0070003	threonine-type peptidase activity
254	GO:0031440	regulation of mRNA 3'-end processing
255	GO:0046128	purine ribonucleoside metabolic process
256	GO:1901978	positive regulation of cell cycle checkpoint
257	GO:0006886	intracellular protein transport
258	GO:0006608	snRNP protein import into nucleus
259	GO:0016462	pyrophosphatase activity
260	GO:0005763	mitochondrial small ribosomal subunit
261	GO:0097157	pre-mRNA intronic binding
262	GO:0006364	rRNA processing
263	GO:0004298	threonine-type endopeptidase activity
264	GO:0004824	lysine-tRNA ligase activity
265	GO:0006610	ribosomal protein import into nucleus
266	GO:0071166	ribonucleoprotein complex localization
267	GO:0060700	regulation of ribonuclease activity
268	GO:0003968	RNA-directed RNA polymerase activity
269	GO:0042278	purine nucleoside metabolic process
270	GO:0006397	mRNA processing
271	GO:0030292	protein tyrosine kinase inhibitor activity
272	GO:0009123	nucleoside monophosphate metabolic process
273	GO:0042255	ribosome assembly
274	GO:0090267	positive regulation of mitotic cell cycle spindle assembly checkpoint
275	GO:0031442	positive regulation of mRNA 3'-end processing
276	GO:0009197	pyrimidine deoxyribonucleoside diphosphate biosynthetic process
277	GO:0000314	organellar small ribosomal subunit
278	GO:0070129	regulation of mitochondrial translation
279	GO:0070993	translation preinitiation complex
280	GO:0006430	lysyl-tRNA aminoacylation
281	GO:0031124	mRNA 3'-end processing
282	GO:0000469	cleavage involved in rRNA processing
283	GO:0009196	pyrimidine deoxyribonucleoside diphosphate metabolic process
284	GO:0000049	tRNA binding
285	GO:0071822	protein complex subunit organization
286	GO:0034719	SMN-Sm protein complex
287	GO:0010998	regulation of translational initiation by eIF2 alpha phosphorylation
288	GO:0033290	eukaryotic 48S preinitiation complex
289	GO:0032543	mitochondrial translation
290	GO:0008312	7S RNA binding
291	GO:0000291	nuclear-transcribed mRNA catabolic process, exonucleolytic
292	GO:0016072	rRNA metabolic process
293	GO:0008143	poly(A) binding
294	GO:0071256	translocon complex
295	GO:0034641	cellular nitrogen compound metabolic process
296	GO:0009139	pyrimidine nucleoside diphosphate biosynthetic process
297	GO:0000447	endonucleolytic cleavage in ITS1 to separate SSU-rRNA from 5.8S rRNA and LSU-rRNA from tricistronic rRNA transcript (SSU-rRNA, 5.8S rRNA, LSU-rRNA)
298	GO:0009303	rRNA transcription
299	GO:0007021	tubulin complex assembly
300	GO:0010501	RNA secondary structure unwinding
301	GO:0005785	signal recognition particle receptor complex
302	GO:0016070	RNA metabolic process
303	GO:0016282	eukaryotic 43S preinitiation complex
304	GO:0036094	small molecule binding
305	GO:0005784	Sec61 translocon complex
306	GO:0006391	transcription initiation from mitochondrial promoter
307	GO:0033119	negative regulation of RNA splicing
308	GO:0070131	positive regulation of mitochondrial translation
309	GO:0030532	small nuclear ribonucleoprotein complex
310	GO:0009124	nucleoside monophosphate biosynthetic process
311	GO:0004386	helicase activity
312	GO:0034470	ncRNA processing
313	GO:0019538	protein metabolic process
314	GO:0070717	poly-purine tract binding
315	GO:0003697	single-stranded DNA binding
316	GO:0044387	negative regulation of protein kinase activity by regulation of protein phosphorylation
317	GO:0006370	7-methylguanosine mRNA capping
318	GO:0030490	maturation of SSU-rRNA
319	GO:0005048	signal sequence binding
320	GO:0071001	U4/U6 snRNP
321	GO:0034660	ncRNA metabolic process
322	GO:0019773	proteasome core complex, alpha-subunit complex
323	GO:0006725	cellular aromatic compound metabolic process
324	GO:0030911	TPR domain binding
325	GO:0048524	positive regulation of viral process
326	GO:0003743	translation initiation factor activity
327	GO:0090502	RNA phosphodiester bond hydrolysis, endonucleolytic
328	GO:0005674	transcription factor TFIIF complex
329	GO:0009156	ribonucleoside monophosphate biosynthetic process
330	GO:0006417	regulation of translation
331	GO:0008380	RNA splicing
332	GO:0006195	purine nucleotide catabolic process
333	GO:0003922	GMP synthase (glutamine-hydrolyzing) activity
334	GO:0046483	heterocycle metabolic process
335	GO:0042645	mitochondrial nucleoid
336	GO:0000398	mRNA splicing, via spliceosome
337	GO:0042254	ribosome biogenesis
338	GO:0005839	proteasome core complex
339	GO:0036260	RNA capping
340	GO:0003921	GMP synthase activity
341	GO:2000275	regulation of oxidative phosphorylation uncoupler activity
342	GO:0045292	mRNA cis splicing, via spliceosome
343	GO:0002135	CTP binding
344	GO:0015031	protein transport
345	GO:0043902	positive regulation of multi-organism process
346	GO:0000377	RNA splicing, via transesterification reactions with bulged adenosine as nucleophile
347	GO:1901575	organic substance catabolic process
348	GO:0004639	phosphoribosylaminoimidazolesuccinocarboxamide synthase activity
349	GO:0072523	purine-containing compound catabolic process
350	GO:0009452	7-methylguanosine RNA capping
351	GO:0009168	purine ribonucleoside monophosphate biosynthetic process
352	GO:0045267	proton-transporting ATP synthase, catalytic core
353	GO:0000375	RNA splicing, via transesterification reactions
354	GO:0008097	5S rRNA binding
355	GO:0030681	multimeric ribonuclease P complex
356	GO:0031123	RNA 3'-end processing
357	GO:0004638	phosphoribosylaminoimidazole carboxylase activity
358	GO:0043628	ncRNA 3'-end processing
359	GO:0009127	purine nucleoside monophosphate biosynthetic process
360	GO:0006360	transcription from RNA polymerase I promoter
361	GO:0019781	NEDD8 activating enzyme activity
362	GO:0005754	mitochondrial proton-transporting ATP synthase, catalytic core
363	GO:0006403	RNA localization
364	GO:0001731	formation of translation preinitiation complex
365	GO:0032564	dATP binding
366	GO:0030677	ribonuclease P complex
367	GO:0009295	nucleoid
368	GO:0050434	positive regulation of viral transcription
369	GO:0001056	RNA polymerase III activity
370	GO:0030575	nuclear body organization
371	GO:0042274	ribosomal small subunit biogenesis
372	GO:0032558	adenyl deoxyribonucleotide binding
373	GO:0032988	ribonucleoprotein complex disassembly
374	GO:0005655	nucleolar ribonuclease P complex
375	GO:0032071	regulation of endodeoxyribonuclease activity
376	GO:0005047	signal recognition particle binding
377	GO:0005681	spliceosomal complex
378	GO:0070992	translation initiation complex
379	GO:0005488	binding
380	GO:0097177	mitochondrial ribosome binding
381	GO:0000932	cytoplasmic mRNA processing body
382	GO:1901836	regulation of transcription of nuclear large rRNA transcript from RNA polymerase I promoter
383	GO:0000462	maturation of SSU-rRNA from tricistronic rRNA transcript (SSU-rRNA, 5.8S rRNA, LSU-rRNA)
384	GO:0071817	MMXD complex
385	GO:0031616	spindle pole centrosome
386	GO:2000623	negative regulation of nuclear-transcribed mRNA catabolic process, nonsense-mediated decay
387	GO:0004827	proline-tRNA ligase activity
388	GO:0071043	CUT metabolic process
389	GO:0033291	eukaryotic 80S initiation complex
390	GO:0003938	IMP dehydrogenase activity
391	GO:2000001	regulation of DNA damage checkpoint
392	hsa05016	Huntington's disease
393	GO:0001522	pseudouridine synthesis
394	GO:0050684	regulation of mRNA processing
395	GO:0017098	sulfonylurea receptor binding
396	hsa03008	Ribosome biogenesis in eukaryotes
397	GO:0008104	protein localization
398	GO:0009138	pyrimidine nucleoside diphosphate metabolic process
399	GO:0006433	prolyl-tRNA aminoacylation
400	GO:0071034	CUT catabolic process
401	GO:2000823	regulation of androgen receptor activity
402	GO:0006807	nitrogen compound metabolic process
403	GO:0008135	translation factor activity, nucleic acid binding
404	GO:0035639	purine ribonucleoside triphosphate binding
405	GO:1901165	positive regulation of trophoblast cell migration
406	GO:0032241	positive regulation of nucleobase-containing compound transport
407	GO:2000622	regulation of nuclear-transcribed mRNA catabolic process, nonsense-mediated decay
408	GO:0034063	stress granule assembly
409	GO:0005686	U2 snRNP
410	GO:0034463	90S preribosome assembly
411	GO:0000460	maturation of 5.8S rRNA
412	GO:0000354	cis assembly of pre-catalytic spliceosome
413	GO:0032551	pyrimidine ribonucleoside binding
414	GO:0006448	regulation of translational elongation
415	GO:0031465	Cul4B-RING ubiquitin ligase complex
416	GO:0000027	ribosomal large subunit assembly
417	GO:0009166	nucleotide catabolic process
418	GO:0006386	termination of RNA polymerase III transcription
419	GO:0039534	negative regulation of MDA-5 signaling pathway
420	GO:0051028	mRNA transport
421	GO:0048500	signal recognition particle
422	GO:0048631	regulation of skeletal muscle tissue growth
423	GO:0042273	ribosomal large subunit biogenesis
424	GO:0004818	glutamate-tRNA ligase activity
425	GO:0045275	respiratory chain complex III
426	GO:0050658	RNA transport
427	GO:0005638	lamin filament
428	GO:0006385	transcription elongation from RNA polymerase III promoter
429	GO:0005786	signal recognition particle, endoplasmic reticulum targeting
430	GO:0002134	UTP binding
431	GO:0050657	nucleic acid transport
432	GO:0019788	NEDD8 ligase activity
433	GO:0006424	glutamyl-tRNA aminoacylation
434	GO:0016890	site-specific endodeoxyribonuclease activity, specific for altered base
435	GO:0003725	double-stranded RNA binding
436	GO:0008320	protein transmembrane transporter activity
437	GO:0006379	mRNA cleavage
438	GO:0043558	regulation of translational initiation in response to stress
439	GO:0090304	nucleic acid metabolic process
440	GO:0005750	mitochondrial respiratory chain complex III
441	GO:0070262	peptidyl-serine dephosphorylation
442	GO:0009143	nucleoside triphosphate catabolic process
443	GO:0015931	nucleobase-containing compound transport
444	GO:0001884	pyrimidine nucleoside binding
445	GO:0034655	nucleobase-containing compound catabolic process
446	GO:0006851	mitochondrial calcium ion transport
447	GO:0008428	ribonuclease inhibitor activity
448	GO:0071204	histone pre-mRNA 3'end processing complex
449	GO:0010494	cytoplasmic stress granule
450	GO:0032549	ribonucleoside binding
451	GO:0051236	establishment of RNA localization
452	hsa03060	Protein export
453	GO:0035928	rRNA import into mitochondrion
454	GO:0000461	endonucleolytic cleavage to generate mature 3'-end of SSU-rRNA from (SSU-rRNA, 5.8S rRNA, LSU-rRNA)
455	GO:0022884	macromolecule transmembrane transporter activity
456	GO:0071035	nuclear polyadenylation-dependent rRNA catabolic process
457	GO:1901658	glycosyl compound catabolic process
458	GO:0045738	negative regulation of DNA repair
459	GO:0009201	ribonucleoside triphosphate biosynthetic process
460	GO:1901838	positive regulation of transcription of nuclear large rRNA transcript from RNA polymerase I promoter
461	GO:0070062	extracellular vesicular exosome
462	GO:0042623	ATPase activity, coupled
463	GO:0005854	nascent polypeptide-associated complex
464	GO:0017076	purine nucleotide binding
465	GO:0071806	protein transmembrane transport
466	GO:0042026	protein refolding
467	GO:0031429	box H/ACA snoRNP complex
468	GO:0000090	mitotic anaphase
469	GO:1901360	organic cyclic compound metabolic process
470	GO:0035613	RNA stem-loop binding
471	GO:0043634	polyadenylation-dependent ncRNA catabolic process
472	GO:1901227	negative regulation of transcription from RNA polymerase II promoter involved in heart development
473	GO:0050220	prostaglandin-E synthase activity
474	GO:0035927	RNA import into mitochondrion
475	GO:0045116	protein neddylation
476	GO:0006407	rRNA export from nucleus
477	GO:0071013	catalytic step 2 spliceosome
478	GO:0019439	aromatic compound catabolic process
479	GO:0061136	regulation of proteasomal protein catabolic process
480	GO:0009451	RNA modification
481	GO:0006354	DNA-templated transcription, elongation
482	GO:0065010	extracellular membrane-bounded organelle
483	hsa03018	RNA degradation
484	GO:0009207	purine ribonucleoside triphosphate catabolic process
485	GO:0005787	signal peptidase complex
486	GO:0071029	nuclear ncRNA surveillance
487	GO:0009056	catabolic process
488	GO:0070035	purine NTP-dependent helicase activity
489	GO:0051131	chaperone-mediated protein complex assembly
490	GO:0005666	DNA-directed RNA polymerase III complex
491	GO:0008180	COP9 signalosome
492	GO:0046700	heterocycle catabolic process
493	GO:0043631	RNA polyadenylation
494	GO:0042455	ribonucleoside biosynthetic process
495	GO:1901292	nucleoside phosphate catabolic process
496	GO:0005844	polysome
497	GO:0008026	ATP-dependent helicase activity
498	GO:0045714	regulation of low-density lipoprotein particle receptor biosynthetic process
499	GO:0044270	cellular nitrogen compound catabolic process
500	GO:0071046	nuclear polyadenylation-dependent ncRNA catabolic process
501	GO:0007023	post-chaperonin tubulin folding pathway
502	GO:0032557	pyrimidine ribonucleotide binding
503	GO:0043230	extracellular organelle
504	GO:0009203	ribonucleoside triphosphate catabolic process
505	GO:0002479	antigen processing and presentation of exogenous peptide antigen via MHC class I, TAP-dependent
506	GO:0031125	rRNA 3'-end processing
507	GO:0030623	U5 snRNA binding
508	GO:0030984	kininogen binding
509	GO:0004576	oligosaccharyl transferase activity
510	GO:0006283	transcription-coupled nucleotide-excision repair
511	GO:0046130	purine ribonucleoside catabolic process
512	GO:0005759	mitochondrial matrix
513	GO:0031365	N-terminal protein amino acid modification
514	GO:0004045	aminoacyl-tRNA hydrolase activity
515	GO:0016607	nuclear speck
516	GO:0030942	endoplasmic reticulum signal peptide binding
517	GO:0043555	regulation of translation in response to stress
518	GO:0031417	NatC complex
519	GO:1901361	organic cyclic compound catabolic process
520	GO:0006152	purine nucleoside catabolic process
521	GO:0043047	single-stranded telomeric DNA binding
522	GO:0003746	translation elongation factor activity
523	GO:0006348	chromatin silencing at telomere
524	GO:0002474	antigen processing and presentation of peptide antigen via MHC class I
525	GO:0045901	positive regulation of translational elongation
526	GO:0006353	DNA-templated transcription, termination
527	GO:0046434	organophosphate catabolic process
528	GO:0001849	complement component C1q binding
529	GO:0007549	dosage compensation
530	GO:0070545	PeBoW complex
531	GO:2000002	negative regulation of DNA damage checkpoint
532	GO:0042776	mitochondrial ATP synthesis coupled proton transport
533	GO:0048024	regulation of mRNA splicing, via spliceosome
534	GO:0009164	nucleoside catabolic process
535	GO:1901419	regulation of response to alcohol
536	GO:0005840	ribosome
537	GO:0031462	Cul2-RING ubiquitin ligase complex
538	GO:0000470	maturation of LSU-rRNA
539	GO:0010948	negative regulation of cell cycle process
540	GO:0045184	establishment of protein localization
541	GO:0006368	transcription elongation from RNA polymerase II promoter
542	GO:1901977	negative regulation of cell cycle checkpoint
543	GO:0039533	regulation of MDA-5 signaling pathway
544	GO:0043928	exonucleolytic nuclear-transcribed mRNA catabolic process involved in deadenylation-dependent decay
545	GO:0030822	positive regulation of cAMP catabolic process
546	GO:0044774	mitotic DNA integrity checkpoint
547	GO:0006412	translation
548	GO:0034046	poly(G) binding
549	GO:0009261	ribonucleotide catabolic process
550	GO:0000463	maturation of LSU-rRNA from tricistronic rRNA transcript (SSU-rRNA, 5.8S rRNA, LSU-rRNA)
551	GO:0032554	purine deoxyribonucleotide binding
552	GO:0015935	small ribosomal subunit
553	GO:0055029	nuclear DNA-directed RNA polymerase complex
554	GO:0006457	protein folding
555	GO:0046516	hypusine metabolic process
556	GO:0000036	ACP phosphopantetheine attachment site binding involved in fatty acid biosynthetic process
557	GO:0042790	transcription of nuclear large rRNA transcript from RNA polymerase I promoter
558	GO:0009154	purine ribonucleotide catabolic process
559	GO:0008612	peptidyl-lysine modification to hypusine
560	GO:0000963	mitochondrial RNA processing
561	GO:0009189	deoxyribonucleoside diphosphate biosynthetic process
562	GO:0030880	RNA polymerase complex
563	GO:0000466	maturation of 5.8S rRNA from tricistronic rRNA transcript (SSU-rRNA, 5.8S rRNA, LSU-rRNA)
564	GO:0016043	cellular component organization
565	GO:0030807	positive regulation of cyclic nucleotide catabolic process
566	GO:0032552	deoxyribonucleotide binding
567	GO:0071208	histone pre-mRNA DCP binding
568	GO:0003735	structural constituent of ribosome
569	GO:0051192	prosthetic group binding
570	hsa03040	Spliceosome
571	GO:0030578	PML body organization
572	GO:0004526	ribonuclease P activity
573	GO:0009146	purine nucleoside triphosphate catabolic process
574	GO:0009145	purine nucleoside triphosphate biosynthetic process
575	GO:0000428	DNA-directed RNA polymerase complex
576	GO:0070585	protein localization to mitochondrion
577	GO:0017126	nucleologenesis
578	GO:0035327	transcriptionally active chromatin
579	GO:0033365	protein localization to organelle
580	GO:0039536	negative regulation of RIG-I signaling pathway
581	GO:0001882	nucleoside binding
582	GO:0044620	ACP phosphopantetheine attachment site binding
583	GO:0044391	ribosomal subunit
584	GO:0006369	termination of RNA polymerase II transcription
585	GO:0015986	ATP synthesis coupled proton transport
586	GO:0044208	'de novo' AMP biosynthetic process
587	GO:0039532	negative regulation of viral-induced cytoplasmic pattern recognition receptor signaling pathway
588	GO:0019843	rRNA binding
589	GO:0071344	diphosphate metabolic process
590	GO:1902373	negative regulation of mRNA catabolic process
591	GO:0015985	energy coupled proton transport, down electrochemical gradient
592	GO:0004822	isoleucine-tRNA ligase activity
593	GO:0001099	basal RNA polymerase II transcription machinery binding
594	GO:0045727	positive regulation of translation
595	GO:0006361	transcription initiation from RNA polymerase I promoter
596	GO:0046129	purine ribonucleoside biosynthetic process
597	GO:0043008	ATP-dependent protein binding
598	GO:0072594	establishment of protein localization to organelle
599	GO:0045896	regulation of transcription during mitosis
600	hsa00240	Pyrimidine metabolism
601	GO:1901991	negative regulation of mitotic cell cycle phase transition
602	GO:0044429	mitochondrial part
603	GO:0034518	RNA cap binding complex
604	GO:0006428	isoleucyl-tRNA aminoacylation
605	GO:0006362	transcription elongation from RNA polymerase I promoter
606	GO:0008250	oligosaccharyltransferase complex
607	GO:0006605	protein targeting
608	GO:0046602	regulation of mitotic centrosome separation
609	GO:0042451	purine nucleoside biosynthetic process
610	GO:0001098	basal transcription machinery binding
611	GO:0042454	ribonucleoside catabolic process
612	GO:0046782	regulation of viral transcription
613	GO:0019083	viral transcription
614	GO:1901659	glycosyl compound biosynthetic process
615	GO:0006289	nucleotide-excision repair
616	GO:0031370	eukaryotic initiation factor 4G binding
617	GO:0042590	antigen processing and presentation of exogenous peptide antigen via MHC class I
618	GO:0030820	regulation of cAMP catabolic process
619	GO:0071942	XPC complex
620	GO:0046607	positive regulation of centrosome cycle
621	GO:0005642	annulate lamellae
622	GO:0090501	RNA phosphodiester bond hydrolysis
623	GO:0042769	DNA damage response, detection of DNA damage
624	GO:0090266	regulation of mitotic cell cycle spindle assembly checkpoint
625	GO:0044455	mitochondrial membrane part
626	GO:0008033	tRNA processing
627	GO:0065002	intracellular protein transmembrane transport
628	GO:0022627	cytosolic small ribosomal subunit
629	GO:0030330	DNA damage response, signal transduction by p53 class mediator
630	GO:0004849	uridine kinase activity
631	GO:0009142	nucleoside triphosphate biosynthetic process
632	GO:0030805	regulation of cyclic nucleotide catabolic process
633	GO:0016591	DNA-directed RNA polymerase II, holoenzyme
634	GO:0045263	proton-transporting ATP synthase complex, coupling factor F(o)
635	GO:0015320	phosphate ion carrier activity
636	GO:0032508	DNA duplex unwinding
637	GO:0032550	purine ribonucleoside binding
638	GO:0070069	cytochrome complex
639	GO:0090231	regulation of spindle checkpoint
640	GO:0007000	nucleolus organization
641	GO:0072655	establishment of protein localization to mitochondrion
642	GO:0031468	nuclear envelope reassembly
643	GO:2000045	regulation of G1/S transition of mitotic cell cycle
644	GO:0061013	regulation of mRNA catabolic process
645	GO:0070972	protein localization to endoplasmic reticulum
646	GO:0032392	DNA geometric change
647	GO:0071986	Ragulator complex
648	GO:0046933	proton-transporting ATP synthase activity, rotational mechanism
649	GO:0010388	cullin deneddylation
650	GO:0046112	nucleobase biosynthetic process
651	GO:1901988	negative regulation of cell cycle phase transition
652	GO:0072599	establishment of protein localization to endoplasmic reticulum
653	GO:0000380	alternative mRNA splicing, via spliceosome
654	GO:0032555	purine ribonucleotide binding
655	GO:0009206	purine ribonucleoside triphosphate biosynthetic process
656	GO:0007084	mitotic nuclear envelope reassembly
657	GO:0003678	DNA helicase activity
658	GO:0006401	RNA catabolic process
659	GO:0006626	protein targeting to mitochondrion
660	GO:0033123	positive regulation of purine nucleotide catabolic process
661	GO:0000338	protein deneddylation
662	GO:0004579	dolichyl-diphosphooligosaccharide-protein glycotransferase activity
663	GO:0033120	positive regulation of RNA splicing
664	GO:0045047	protein targeting to ER
665	GO:0005524	ATP binding
666	GO:0042775	mitochondrial ATP synthesis coupled electron transport
667	GO:0006425	glutaminyl-tRNA aminoacylation
668	GO:0006614	SRP-dependent cotranslational protein targeting to membrane
669	GO:0048026	positive regulation of mRNA splicing, via spliceosome
670	GO:0031595	nuclear proteasome complex
671	GO:0019908	nuclear cyclin-dependent protein kinase holoenzyme complex
672	GO:0030813	positive regulation of nucleotide catabolic process
673	GO:0003727	single-stranded RNA binding
674	GO:0034645	cellular macromolecule biosynthetic process
675	GO:0042773	ATP synthesis coupled electron transport
676	GO:0006378	mRNA polyadenylation
677	GO:0004819	glutamine-tRNA ligase activity
678	GO:0044802	single-organism membrane organization
679	GO:0001671	ATPase activator activity
680	GO:0042518	negative regulation of tyrosine phosphorylation of Stat3 protein
681	GO:0006363	termination of RNA polymerase I transcription
682	GO:0017101	aminoacyl-tRNA synthetase multienzyme complex
683	GO:0006613	cotranslational protein targeting to membrane
684	GO:0090305	nucleic acid phosphodiester bond hydrolysis
685	GO:0009163	nucleoside biosynthetic process
686	GO:0072431	signal transduction involved in mitotic G1 DNA damage checkpoint
687	GO:0006414	translational elongation
688	GO:0050815	phosphoserine binding
689	GO:0071568	UFM1 conjugating enzyme activity
690	GO:0035851	Krueppel-associated box domain binding
691	GO:0006413	translational initiation
692	GO:0032559	adenyl ribonucleotide binding
693	GO:0005845	mRNA cap binding complex
694	GO:0006977	DNA damage response, signal transduction by p53 class mediator resulting in cell cycle arrest
695	GO:0005739	mitochondrion
696	GO:0061014	positive regulation of mRNA catabolic process
697	GO:0004817	cysteine-tRNA ligase activity
698	GO:0004839	ubiquitin activating enzyme activity
699	GO:0015949	nucleobase-containing small molecule interconversion
700	GO:0006415	translational termination
701	GO:0030554	adenyl nucleotide binding
702	GO:1902400	intracellular signal transduction involved in G1 DNA damage checkpoint
703	hsa05012	Parkinson's disease
704	GO:0006423	cysteinyl-tRNA aminoacylation
705	GO:0000245	spliceosomal complex assembly
706	GO:0046784	viral mRNA export from host cell nucleus
707	GO:0016676	oxidoreductase activity, acting on a heme group of donors, oxygen as acceptor
708	GO:0001883	purine nucleoside binding
709	GO:0044783	G1 DNA damage checkpoint
710	GO:0050686	negative regulation of mRNA processing
711	GO:0031975	envelope
712	GO:0016675	oxidoreductase activity, acting on a heme group of donors
713	GO:0044445	cytosolic part
714	GO:0004003	ATP-dependent DNA helicase activity
715	GO:0044773	mitotic DNA damage checkpoint
716	GO:0016433	rRNA (adenine) methyltransferase activity
717	GO:0006449	regulation of translational termination
718	GO:0031967	organelle envelope
719	GO:0001193	maintenance of transcriptional fidelity during DNA-templated transcription elongation from RNA polymerase II promoter
720	hsa03010	Ribosome
721	GO:1901990	regulation of mitotic cell cycle phase transition
722	GO:0016363	nuclear matrix
723	GO:0006399	tRNA metabolic process
724	GO:0015002	heme-copper terminal oxidase activity
725	GO:0048025	negative regulation of mRNA splicing, via spliceosome
726	GO:0016681	oxidoreductase activity, acting on diphenols and related substances as donors, cytochrome as acceptor
727	GO:0008641	small protein activating enzyme activity
728	GO:0000179	rRNA (adenine-N6,N6-)-dimethyltransferase activity
729	GO:0071044	histone mRNA catabolic process
730	GO:0004129	cytochrome-c oxidase activity
731	GO:0001192	maintenance of transcriptional fidelity during DNA-templated transcription elongation
732	GO:0030687	preribosome, large subunit precursor
733	GO:0008121	ubiquinol-cytochrome-c reductase activity
734	GO:0090083	regulation of inclusion body assembly
735	GO:0071782	endoplasmic reticulum tubular network
736	GO:0000959	mitochondrial RNA metabolic process
737	GO:0090150	establishment of protein localization to membrane
738	GO:0072422	signal transduction involved in DNA damage checkpoint
739	GO:0006617	SRP-dependent cotranslational protein targeting to membrane, signal sequence recognition
740	GO:0005049	nuclear export signal receptor activity
741	GO:0009059	macromolecule biosynthetic process
742	GO:0071025	RNA surveillance
743	GO:0032553	ribonucleotide binding
744	GO:0006402	mRNA catabolic process
745	GO:1901987	regulation of cell cycle phase transition
746	GO:0051059	NF-kappaB binding
747	GO:0033342	negative regulation of collagen binding
748	GO:0006616	SRP-dependent cotranslational protein targeting to membrane, translocation
749	GO:0072413	signal transduction involved in mitotic cell cycle checkpoint
750	GO:0000956	nuclear-transcribed mRNA catabolic process
751	GO:0070626	(S)-2-(5-amino-1-(5-phospho-D-ribosyl)imidazole-4-carboxamido)succinate AMP-lyase (fumarate-forming) activity
752	GO:0033314	mitotic DNA replication checkpoint
753	GO:0034399	nuclear periphery
754	GO:0015934	large ribosomal subunit
755	GO:0097034	mitochondrial respiratory chain complex IV biogenesis
756	GO:0042162	telomeric DNA binding
757	GO:2000134	negative regulation of G1/S transition of mitotic cell cycle
758	GO:0008409	5'-3' exonuclease activity
759	GO:0019058	viral life cycle
760	GO:0008536	Ran GTPase binding
761	GO:0004018	N6-(1,2-dicarboxyethyl)AMP AMP-lyase (fumarate-forming) activity
762	GO:0005055	laminin receptor activity
763	GO:0000394	RNA splicing, via endonucleolytic cleavage and ligation
764	GO:0072657	protein localization to membrane
765	GO:0017091	AU-rich element binding
766	GO:1902403	signal transduction involved in mitotic DNA integrity checkpoint
767	GO:0045259	proton-transporting ATP synthase complex
768	GO:0052909	18S rRNA (adenine(1779)-N(6)/adenine(1780)-N(6))-dimethyltransferase activity
769	GO:0033617	mitochondrial respiratory chain complex IV assembly
770	GO:0006612	protein targeting to membrane
771	GO:0030970	retrograde protein transport, ER to cytosol
772	GO:1902402	signal transduction involved in mitotic DNA damage checkpoint
773	GO:0009982	pseudouridine synthase activity
774	GO:0019348	dolichol metabolic process
775	GO:0008298	intracellular mRNA localization
776	GO:0006221	pyrimidine nucleotide biosynthetic process
777	GO:0005753	mitochondrial proton-transporting ATP synthase complex
778	GO:0000964	mitochondrial RNA 5'-end processing
779	GO:0008988	rRNA (adenine-N6-)-methyltransferase activity
780	GO:0005095	GTPase inhibitor activity
781	GO:0000184	nuclear-transcribed mRNA catabolic process, nonsense-mediated decay
782	GO:0072401	signal transduction involved in DNA integrity checkpoint
783	GO:0035770	ribonucleoprotein granule
784	GO:2000114	regulation of establishment of cell polarity
785	GO:0044033	multi-organism metabolic process
786	GO:0016093	polyprenol metabolic process
787	GO:0072395	signal transduction involved in cell cycle checkpoint
788	GO:0016272	prefoldin complex
789	GO:0019080	viral gene expression
790	GO:0005847	mRNA cleavage and polyadenylation specificity factor complex
791	GO:0006388	tRNA splicing, via endonucleolytic cleavage and ligation
792	GO:0046940	nucleoside monophosphate phosphorylation
793	GO:0008193	tRNA guanylyltransferase activity
794	GO:0008379	thioredoxin peroxidase activity
795	GO:0006177	GMP biosynthetic process
796	GO:0004151	dihydroorotase activity
797	GO:0044819	mitotic G1/S transition checkpoint
798	GO:0050145	nucleoside phosphate kinase activity
799	GO:0016234	inclusion body
800	GO:0044769	ATPase activity, coupled to transmembrane movement of ions, rotational mechanism
801	GO:0043488	regulation of mRNA stability
802	GO:0043624	cellular protein complex disassembly
803	GO:0015450	P-P-bond-hydrolysis-driven protein transmembrane transporter activity
804	GO:0004088	carbamoyl-phosphate synthase (glutamine-hydrolyzing) activity
805	GO:0004828	serine-tRNA ligase activity
806	GO:0031571	mitotic G1 DNA damage checkpoint
807	GO:0043241	protein complex disassembly
808	GO:0000346	transcription export complex
809	GO:0030488	tRNA methylation
810	GO:0006119	oxidative phosphorylation
811	GO:0044205	'de novo' UMP biosynthetic process
812	GO:0007093	mitotic cell cycle checkpoint
813	GO:0005198	structural molecule activity
814	GO:0006434	seryl-tRNA aminoacylation
815	GO:0021979	hypothalamus cell differentiation
816	GO:0046604	positive regulation of mitotic centrosome separation
817	GO:0022626	cytosolic ribosome
818	GO:0004070	aspartate carbamoyltransferase activity
819	GO:0002478	antigen processing and presentation of exogenous peptide antigen
820	GO:0032806	carboxy-terminal domain protein kinase complex
821	GO:0032984	macromolecular complex disassembly
822	GO:0071156	regulation of cell cycle arrest
823	GO:0019856	pyrimidine nucleobase biosynthetic process
824	GO:0080182	histone H3-K4 trimethylation
825	GO:0022411	cellular component disassembly
826	GO:0097452	GAIT complex
827	GO:0043623	cellular protein complex assembly
828	GO:0070335	aspartate binding
829	GO:0071158	positive regulation of cell cycle arrest
830	GO:0009218	pyrimidine ribonucleotide metabolic process
831	GO:0006974	cellular response to DNA damage stimulus
832	GO:0046705	CDP biosynthetic process
833	GO:0004820	glycine-tRNA ligase activity
834	GO:0006207	'de novo' pyrimidine nucleobase biosynthetic process
835	GO:0090503	RNA phosphodiester bond hydrolysis, exonucleolytic
836	GO:0006754	ATP biosynthetic process
837	GO:0046704	CDP metabolic process
838	GO:0006398	histone mRNA 3'-end processing
839	GO:0022625	cytosolic large ribosomal subunit
840	GO:0043141	ATP-dependent 5'-3' DNA helicase activity
841	GO:0006426	glycyl-tRNA aminoacylation
842	GO:0070469	respiratory chain
843	GO:1902580	single-organism cellular localization
844	GO:0043148	mitotic spindle stabilization
845	GO:0000176	nuclear exosome (RNase complex)
846	GO:0051085	chaperone mediated protein folding requiring cofactor
847	GO:0046062	dCDP metabolic process
848	GO:0008262	importin-alpha export receptor activity
849	GO:1902578	single-organism localization
850	GO:0030891	VCB complex
851	GO:0060213	positive regulation of nuclear-transcribed mRNA poly(A) tail shortening
852	GO:0022904	respiratory electron transport chain
853	GO:0051414	response to cortisol
854	GO:0006240	dCDP biosynthetic process
855	GO:0006452	translational frameshifting
856	GO:0022607	cellular component assembly
857	GO:0008054	cyclin catabolic process
858	GO:0072331	signal transduction by p53 class mediator
859	GO:0045905	positive regulation of translational termination
860	GO:0043484	regulation of RNA splicing
861	GO:0022900	electron transport chain
862	GO:0003755	peptidyl-prolyl cis-trans isomerase activity
863	GO:0060211	regulation of nuclear-transcribed mRNA poly(A) tail shortening
864	GO:0006225	UDP biosynthetic process
865	GO:0016891	endoribonuclease activity, producing 5'-phosphomonoesters
866	GO:0005849	mRNA cleavage factor complex
867	GO:0000278	mitotic cell cycle
868	GO:0000028	ribosomal small subunit assembly
869	GO:0009194	pyrimidine ribonucleoside diphosphate biosynthetic process
870	GO:0072528	pyrimidine-containing compound biosynthetic process
871	GO:0009113	purine nucleobase biosynthetic process
872	GO:0043248	proteasome assembly
873	GO:0015992	proton transport
874	GO:0006999	nuclear pore organization
875	GO:0031414	N-terminal protein acetyltransferase complex
876	GO:0003924	GTPase activity
877	GO:0032786	positive regulation of DNA-templated transcription, elongation
878	GO:0005672	transcription factor TFIIA complex
879	GO:0072668	tubulin complex biogenesis
880	GO:0009249	protein lipoylation
881	GO:1902600	hydrogen ion transmembrane transport
882	GO:0007339	binding of sperm to zona pellucida
883	GO:1901799	negative regulation of proteasomal protein catabolic process
884	GO:0006167	AMP biosynthetic process
885	GO:0003747	translation release factor activity
886	GO:0060268	negative regulation of respiratory burst
887	GO:0061133	endopeptidase activator activity
888	GO:0051031	tRNA transport
889	GO:0044249	cellular biosynthetic process
890	GO:0051292	nuclear pore complex assembly
891	GO:0060266	negative regulation of respiratory burst involved in inflammatory response
892	GO:0008079	translation termination factor activity
893	GO:0006409	tRNA export from nucleus
894	GO:0006120	mitochondrial electron transport, NADH to ubiquinone
895	GO:0009147	pyrimidine nucleoside triphosphate metabolic process
896	GO:0061099	negative regulation of protein tyrosine kinase activity
897	GO:0043968	histone H2A acetylation
898	GO:0002181	cytoplasmic translation
899	GO:0000275	mitochondrial proton-transporting ATP synthase complex, catalytic core F(1)
900	GO:0006376	mRNA splice site selection
901	GO:0051560	mitochondrial calcium ion homeostasis
902	GO:0017056	structural constituent of nuclear pore
903	GO:0006620	posttranslational protein targeting to membrane
904	GO:0045040	protein import into mitochondrial outer membrane
905	GO:0050136	NADH dehydrogenase (quinone) activity
906	GO:0004549	tRNA-specific ribonuclease activity
907	GO:0016884	carbon-nitrogen ligase activity, with glutamine as amido-N-donor
908	GO:0044530	supraspliceosomal complex
909	GO:0033262	regulation of nuclear cell cycle DNA replication
910	GO:1900151	regulation of nuclear-transcribed mRNA catabolic process, deadenylation-dependent decay
911	hsa04141	Protein processing in endoplasmic reticulum
912	GO:0002842	positive regulation of T cell mediated immune response to tumor cell
913	GO:0004540	ribonuclease activity
914	GO:0045261	proton-transporting ATP synthase complex, catalytic core F(1)
915	GO:0000381	regulation of alternative mRNA splicing, via spliceosome
916	GO:0070449	elongin complex
917	GO:0008137	NADH dehydrogenase (ubiquinone) activity
918	GO:0007008	outer mitochondrial membrane organization
919	GO:0005885	Arp2/3 protein complex
920	GO:0042532	negative regulation of tyrosine phosphorylation of STAT protein
921	GO:0002840	regulation of T cell mediated immune response to tumor cell
922	GO:0045271	respiratory chain complex I
923	GO:0009148	pyrimidine nucleoside triphosphate biosynthetic process
924	GO:0006818	hydrogen transport
925	GO:0005688	U6 snRNP
926	GO:0004528	phosphodiesterase I activity
927	GO:0002424	T cell mediated immune response to tumor cell
928	GO:0003954	NADH dehydrogenase activity
929	GO:0036002	pre-mRNA binding
930	GO:0032480	negative regulation of type I interferon production
931	GO:0030621	U4 snRNA binding
932	GO:0045333	cellular respiration
933	GO:0000077	DNA damage checkpoint
934	GO:0009208	pyrimidine ribonucleoside triphosphate metabolic process
935	GO:0019884	antigen processing and presentation of exogenous antigen
936	GO:0000812	Swr1 complex
937	GO:0006421	asparaginyl-tRNA aminoacylation
938	GO:0030964	NADH dehydrogenase complex
939	GO:0005093	Rab GDP-dissociation inhibitor activity
940	GO:0000059	protein import into nucleus, docking
941	GO:0005747	mitochondrial respiratory chain complex I
942	GO:0006189	'de novo' IMP biosynthetic process
943	GO:0030684	preribosome
944	GO:0033862	UMP kinase activity
945	GO:0000164	protein phosphatase type 1 complex
946	GO:0006278	RNA-dependent DNA replication
947	GO:0005746	mitochondrial respiratory chain
948	GO:0006228	UTP biosynthetic process
949	GO:0000082	G1/S transition of mitotic cell cycle
950	GO:0010509	polyamine homeostasis
951	GO:0009041	uridylate kinase activity
952	GO:0060236	regulation of mitotic spindle organization
953	GO:0045947	negative regulation of translational initiation
954	GO:1900119	positive regulation of execution phase of apoptosis
955	GO:0006607	NLS-bearing protein import into nucleus
956	GO:0034389	lipid particle organization
957	GO:0050792	regulation of viral process
958	GO:0046077	dUDP metabolic process
959	GO:0022402	cell cycle process
960	hsa00970	Aminoacyl-tRNA biosynthesis
961	hsa00190	Oxidative phosphorylation
962	GO:0006913	nucleocytoplasmic transport
963	GO:0006227	dUDP biosynthetic process
964	GO:0006839	mitochondrial transport
965	GO:0030957	Tat protein binding
966	GO:0006418	tRNA aminoacylation for protein translation
967	GO:0000965	mitochondrial RNA 3'-end processing
968	GO:0006344	maintenance of chromatin silencing
969	GO:0051920	peroxiredoxin activity
970	GO:0016796	exonuclease activity, active with either ribo- or deoxyribonucleic acids and producing 5'-phosphomonoesters
971	GO:0009202	deoxyribonucleoside triphosphate biosynthetic process
972	GO:0032434	regulation of proteasomal ubiquitin-dependent protein catabolic process
973	GO:0006400	tRNA modification
974	GO:0044210	'de novo' CTP biosynthetic process
975	GO:0043139	5'-3' DNA helicase activity
976	GO:0000178	exosome (RNase complex)
977	GO:0051649	establishment of localization in cell
978	GO:0045900	negative regulation of translational elongation
979	GO:0005623	cell
980	GO:0003883	CTP synthase activity
981	GO:0070937	CRD-mediated mRNA stability complex
982	GO:0048002	antigen processing and presentation of peptide antigen
983	GO:0031213	RSF complex
984	GO:0046134	pyrimidine nucleoside biosynthetic process
985	GO:0016842	amidine-lyase activity
986	GO:0043039	tRNA aminoacylation
987	GO:0009220	pyrimidine ribonucleotide biosynthetic process
988	GO:0031397	negative regulation of protein ubiquitination
989	GO:0070934	CRD-mediated mRNA stabilization
990	GO:0043038	amino acid activation
991	GO:0032316	regulation of Ran GTPase activity
992	GO:0043874	acireductone synthase activity
993	GO:0044464	cell part
994	GO:0005682	U5 snRNP
995	GO:0031080	nuclear pore outer ring
996	GO:0048630	skeletal muscle tissue growth
997	GO:0016896	exoribonuclease activity, producing 5'-phosphomonoesters
998	GO:0072369	regulation of lipid transport by positive regulation of transcription from RNA polymerase II promoter
999	GO:0032015	regulation of Ran protein signal transduction
1000	GO:0031531	thyrotropin-releasing hormone receptor binding
1001	GO:0003963	RNA-3'-phosphate cyclase activity
1002	GO:0031965	nuclear membrane
1003	GO:0031119	tRNA pseudouridine synthesis
1004	GO:0032464	positive regulation of protein homooligomerization
1005	GO:0004527	exonuclease activity
1006	GO:0051998	protein carboxyl O-methyltransferase activity
1007	GO:0000492	box C/D snoRNP assembly
1008	GO:0008649	rRNA methyltransferase activity
1009	GO:0006220	pyrimidine nucleotide metabolic process
1010	GO:0051641	cellular localization
1011	GO:0031398	positive regulation of protein ubiquitination
1012	GO:0000720	pyrimidine dimer repair by nucleotide-excision repair
1013	GO:0010340	carboxyl-O-methyltransferase activity
1014	GO:0090151	establishment of protein localization to mitochondrial membrane
1015	GO:0000491	small nucleolar ribonucleoprotein complex assembly
1016	GO:0042979	ornithine decarboxylase regulator activity
1017	GO:0035279	mRNA cleavage involved in gene silencing by miRNA
1018	GO:1901194	negative regulation of formation of translation preinitiation complex
1019	GO:0033523	histone H2B ubiquitination
1020	GO:0009263	deoxyribonucleotide biosynthetic process
1021	GO:0042770	signal transduction in response to DNA damage
1022	GO:0004427	inorganic diphosphatase activity
1023	GO:0004532	exoribonuclease activity
1024	GO:1901193	regulation of formation of translation preinitiation complex
1025	GO:0046654	tetrahydrofolate biosynthetic process
1026	GO:0051169	nuclear transport
1027	GO:0001510	RNA methylation
1028	GO:0016679	oxidoreductase activity, acting on diphenols and related substances as donors
1029	GO:0005515	protein binding
1030	GO:0051436	negative regulation of ubiquitin-protein ligase activity involved in mitotic cell cycle
1031	GO:0033341	regulation of collagen binding
1032	GO:0045298	tubulin complex
1033	GO:0005663	DNA replication factor C complex
1034	GO:0046132	pyrimidine ribonucleoside biosynthetic process
1035	GO:0007005	mitochondrion organization
1036	GO:0001302	replicative cell aging
1037	GO:0060264	regulation of respiratory burst involved in inflammatory response
1038	GO:0031570	DNA integrity checkpoint
1039	GO:0005743	mitochondrial inner membrane
1040	GO:0031932	TORC2 complex
1041	GO:0007049	cell cycle
1042	GO:0002536	respiratory burst involved in inflammatory response
1043	GO:0016859	cis-trans isomerase activity
1044	GO:0004730	pseudouridylate synthase activity
1045	GO:0070628	proteasome binding
1046	GO:1901576	organic substance biosynthetic process
1047	GO:0002368	B cell cytokine production
1048	GO:0016655	oxidoreductase activity, acting on NAD(P)H, quinone or similar compound as acceptor
1049	GO:0008090	retrograde axon cargo transport
1050	GO:0000445	THO complex part of transcription export complex
1051	GO:0006521	regulation of cellular amino acid metabolic process
1052	GO:0097367	carbohydrate derivative binding
1053	GO:0016469	proton-transporting two-sector ATPase complex
1054	GO:0005690	U4atac snRNP
1055	GO:0070370	cellular heat acclimation
1056	GO:0044770	cell cycle phase transition
1057	GO:0000966	RNA 5'-end processing
1058	GO:0046826	negative regulation of protein export from nucleus
1059	GO:0000347	THO complex
1060	GO:0008426	protein kinase C inhibitor activity
1061	GO:0070990	snRNP binding
1062	GO:0043487	regulation of RNA stability
1063	GO:0015288	porin activity
1064	GO:0005751	mitochondrial respiratory chain complex IV
1065	GO:0008565	protein transporter activity
1066	GO:0031074	nucleocytoplasmic shuttling complex
1067	hsa03050	Proteasome
1068	GO:0009209	pyrimidine ribonucleoside triphosphate biosynthetic process
1069	GO:0010286	heat acclimation
1070	GO:0061418	regulation of transcription from RNA polymerase II promoter in response to hypoxia
1071	GO:0045277	respiratory chain complex IV
1072	GO:0042797	tRNA transcription from RNA polymerase III promoter
1073	GO:0051664	nuclear pore localization
1074	GO:0008216	spermidine metabolic process
1075	GO:0005487	nucleocytoplasmic transporter activity
1076	GO:0042791	5S class rRNA transcription from RNA polymerase III type 1 promoter
1077	GO:0031081	nuclear pore distribution
1078	GO:0006356	regulation of transcription from RNA polymerase I promoter
1079	GO:0000127	transcription factor TFIIIC complex
1080	GO:0030056	hemidesmosome
1081	GO:0031466	Cul5-RING ubiquitin ligase complex
1082	GO:1901976	regulation of cell cycle checkpoint
1083	GO:1901070	guanosine-containing compound biosynthetic process
1084	GO:0051444	negative regulation of ubiquitin-protein ligase activity
1085	GO:0009058	biosynthetic process
1086	GO:0070126	mitochondrial translational termination
1087	GO:0000386	second spliceosomal transesterification activity
1088	GO:0051352	negative regulation of ligase activity
1089	GO:0030337	DNA polymerase processivity factor activity
1090	GO:0016150	translation release factor activity, codon nonspecific
1091	GO:0075713	establishment of integrated proviral latency
1092	GO:0032481	positive regulation of type I interferon production
1093	GO:0019866	organelle inner membrane
1094	GO:0035269	protein O-linked mannosylation
1095	GO:0071174	mitotic spindle checkpoint
1096	GO:0060265	positive regulation of respiratory burst involved in inflammatory response
1097	GO:0005838	proteasome regulatory particle
1098	GO:0046051	UTP metabolic process
1099	GO:0005635	nuclear envelope
1100	GO:0035268	protein mannosylation
1101	GO:0016886	ligase activity, forming phosphoric ester bonds
1102	GO:0001940	male pronucleus
1103	GO:0006188	IMP biosynthetic process
1104	GO:0042059	negative regulation of epidermal growth factor receptor signaling pathway
1105	GO:0006432	phenylalanyl-tRNA aminoacylation
1106	GO:0051340	regulation of ligase activity
1107	GO:0003999	adenine phosphoribosyltransferase activity
1108	GO:0046931	pore complex assembly
1109	GO:0070551	endoribonuclease activity, cleaving siRNA-paired mRNA
1110	GO:0009221	pyrimidine deoxyribonucleotide biosynthetic process
1111	GO:0002055	adenine binding
1112	GO:0000729	DNA double-strand break processing
1113	GO:0010498	proteasomal protein catabolic process
1114	GO:0043130	ubiquitin binding
1115	GO:0060564	negative regulation of mitotic anaphase-promoting complex activity
1116	GO:0019918	peptidyl-arginine methylation, to symmetrical-dimethyl arginine
1117	GO:0046040	IMP metabolic process
1118	GO:0006122	mitochondrial electron transport, ubiquinol to cytochrome c
1119	GO:0002161	aminoacyl-tRNA editing activity
1120	GO:1900409	positive regulation of cellular response to oxidative stress
1121	GO:0016876	ligase activity, forming aminoacyl-tRNA and related compounds
1122	GO:0032968	positive regulation of transcription elongation from RNA polymerase II promoter
1123	GO:0043161	proteasome-mediated ubiquitin-dependent protein catabolic process
1124	hsa00230	Purine metabolism
1125	GO:0035243	protein-arginine omega-N symmetric methyltransferase activity
1126	GO:0016875	ligase activity, forming carbon-oxygen bonds
1127	GO:0031966	mitochondrial membrane
1128	GO:1902493	acetyltransferase complex
1129	GO:0047840	dCTP diphosphatase activity
1130	GO:0008192	RNA guanylyltransferase activity
1131	GO:0061462	protein localization to lysosome
1132	GO:0004812	aminoacyl-tRNA ligase activity
1133	GO:0072367	regulation of lipid transport by regulation of transcription from RNA polymerase II promoter
1134	GO:0019205	nucleobase-containing compound kinase activity
1135	GO:0044772	mitotic cell cycle phase transition
1136	GO:0004816	asparagine-tRNA ligase activity
1137	GO:0070087	chromo shadow domain binding
1138	GO:0032556	pyrimidine deoxyribonucleotide binding
1139	GO:1901185	negative regulation of ERBB signaling pathway
1140	GO:0005740	mitochondrial envelope
1141	GO:0031248	protein acetyltransferase complex
1142	GO:0046033	AMP metabolic process
1143	GO:0008073	ornithine decarboxylase inhibitor activity
1144	GO:0046131	pyrimidine ribonucleoside metabolic process
1145	GO:0005677	chromatin silencing complex
1146	GO:0004643	phosphoribosylaminoimidazolecarboxamide formyltransferase activity
1147	GO:0097526	spliceosomal tri-snRNP complex
1148	GO:0044209	AMP salvage
1149	GO:0016589	NURF complex
1150	GO:0004663	Rab geranylgeranyltransferase activity
1151	GO:1990204	oxidoreductase complex
1152	GO:0003937	IMP cyclohydrolase activity
1153	GO:0007113	endomitotic cell cycle
1154	GO:0031988	membrane-bounded vesicle
1155	GO:0097525	spliceosomal snRNP complex
1156	GO:0000175	3'-5'-exoribonuclease activity
1157	GO:0016787	hydrolase activity
1158	GO:0046452	dihydrofolate metabolic process
1159	GO:0016593	Cdc73/Paf1 complex
1160	GO:0036093	germ cell proliferation
1161	GO:0046540	U4/U6 x U5 tri-snRNP complex
1162	GO:0016866	intramolecular transferase activity
1163	GO:0000075	cell cycle checkpoint
1164	GO:0071207	histone pre-mRNA stem-loop binding
1165	GO:0016874	ligase activity
1166	GO:0017025	TBP-class protein binding
1167	GO:0046831	regulation of RNA export from nucleus
1168	GO:0051438	regulation of ubiquitin-protein ligase activity
1169	GO:0046084	adenine biosynthetic process
1170	GO:0042382	paraspeckles
1171	GO:0002176	male germ cell proliferation
1172	hsa05010	Alzheimer's disease
1173	GO:0000715	nucleotide-excision repair, DNA damage recognition
1174	GO:0000700	mismatch base pair DNA N-glycosylase activity
1175	GO:0046083	adenine metabolic process
1176	GO:0031145	anaphase-promoting complex-dependent proteasomal ubiquitin-dependent protein catabolic process
1177	GO:0033185	dolichol-phosphate-mannose synthase complex
1178	GO:0051322	anaphase
1179	GO:0006168	adenine salvage
1180	GO:0031501	mannosyltransferase complex
1181	GO:0000276	mitochondrial proton-transporting ATP synthase complex, coupling factor F(o)
1182	GO:0097506	deaminated base DNA N-glycosylase activity
1183	GO:0033178	proton-transporting two-sector ATPase complex, catalytic domain
1184	GO:0008318	protein prenyltransferase activity
1185	GO:0000177	cytoplasmic exosome (RNase complex)
1186	GO:0033177	proton-transporting two-sector ATPase complex, proton-transporting domain
1187	GO:0002553	histamine secretion by mast cell
1188	GO:0042788	polysomal ribosome
1189	GO:0019238	cyclohydrolase activity
1190	GO:0018206	peptidyl-methionine modification
1191	GO:0071609	chemokine (C-C motif) ligand 5 production
1192	GO:0016893	endonuclease activity, active with either ribo- or deoxyribonucleic acids and producing 5'-phosphomonoesters
1193	GO:0004582	dolichyl-phosphate beta-D-mannosyltransferase activity
1194	GO:1901136	carbohydrate derivative catabolic process
1195	GO:0047497	mitochondrion transport along microtubule
1196	GO:0004844	uracil DNA N-glycosylase activity
1197	GO:0022403	cell cycle phase
1198	GO:0048770	pigment granule
1199	GO:0005851	eukaryotic translation initiation factor 2B complex
1200	GO:0002441	histamine secretion involved in inflammatory response
1201	GO:0006144	purine nucleobase metabolic process
1202	GO:0000389	mRNA 3'-splice site recognition
1203	GO:0031396	regulation of protein ubiquitination
1204	GO:0042470	melanosome
1205	GO:0034643	establishment of mitochondrion localization, microtubule-mediated
1206	GO:0051704	multi-organism process
1207	GO:0016075	rRNA catabolic process
1208	GO:0008535	respiratory chain complex IV assembly
1209	GO:0045025	mitochondrial degradosome
1210	GO:0046961	proton-transporting ATPase activity, rotational mechanism
1211	GO:0002349	histamine production involved in inflammatory response
1212	GO:0004829	threonine-tRNA ligase activity
1213	GO:0071651	positive regulation of chemokine (C-C motif) ligand 5 production
1214	GO:0000153	cytoplasmic ubiquitin ligase complex
1215	GO:0032784	regulation of DNA-templated transcription, elongation
1216	GO:0033108	mitochondrial respiratory chain complex assembly
1217	GO:0000962	positive regulation of mitochondrial RNA catabolic process
1218	GO:0045841	negative regulation of mitotic metaphase/anaphase transition
1219	GO:0006435	threonyl-tRNA aminoacylation
1220	GO:0046048	UDP metabolic process
1221	GO:1902594	multi-organism nuclear import
1222	GO:0043138	3'-5' DNA helicase activity
1223	GO:0000958	mitochondrial mRNA catabolic process
1224	GO:0000502	proteasome complex
1225	GO:0009193	pyrimidine ribonucleoside diphosphate metabolic process
1226	GO:0004169	dolichyl-phosphate-mannose-protein mannosyltransferase activity
1227	GO:0015078	hydrogen ion transmembrane transporter activity
1228	GO:0043985	histone H4-R3 methylation
1229	GO:0005525	GTP binding
1230	GO:0008821	crossover junction endodeoxyribonuclease activity
1231	GO:0075732	viral penetration into host nucleus
1232	GO:0050178	phenylpyruvate tautomerase activity
1233	GO:0022624	proteasome accessory complex
1234	GO:0004661	protein geranylgeranyltransferase activity
1235	GO:0004813	alanine-tRNA ligase activity
1236	GO:0006352	DNA-templated transcription, initiation
1237	GO:0016862	intramolecular oxidoreductase activity, interconverting keto- and enol-groups
1238	GO:0032435	negative regulation of proteasomal ubiquitin-dependent protein catabolic process
1239	GO:0046930	pore complex
1240	GO:0006419	alanyl-tRNA aminoacylation
1241	GO:0036033	mediator complex binding
1242	GO:0090323	prostaglandin secretion involved in immune response
1243	GO:2000384	negative regulation of ectoderm development
1244	GO:0019103	pyrimidine nucleotide binding
1245	GO:0016925	protein sumoylation
1246	GO:0061078	positive regulation of prostaglandin secretion involved in immune response
1247	GO:0071649	regulation of chemokine (C-C motif) ligand 5 production
1248	GO:0071702	organic substance transport
1249	GO:0008213	protein alkylation
1250	GO:0005643	nuclear pore
1251	GO:0004815	aspartate-tRNA ligase activity
1252	GO:0046075	dTTP metabolic process
1253	GO:0051561	positive regulation of mitochondrial calcium ion concentration
1254	GO:1902099	regulation of metaphase/anaphase transition of cell cycle
1255	GO:0006479	protein methylation
1256	GO:0031515	tRNA (m1A) methyltransferase complex
1257	GO:0009212	pyrimidine deoxyribonucleoside triphosphate biosynthetic process
1258	GO:0043527	tRNA methyltransferase complex
1259	GO:0032269	negative regulation of cellular protein metabolic process
1260	GO:0016429	tRNA (adenine-N1-)-methyltransferase activity
1261	GO:0006235	dTTP biosynthetic process
1262	GO:0016426	tRNA (adenine) methyltransferase activity
1263	GO:0050733	RS domain binding
1264	GO:0033238	regulation of cellular amine metabolic process
1265	GO:0042405	nuclear inclusion body
1266	GO:0045182	translation regulator activity
1267	GO:0031464	Cul4A-RING ubiquitin ligase complex
1268	GO:0040031	snRNA modification
1269	GO:0051443	positive regulation of ubiquitin-protein ligase activity
1270	GO:0007094	mitotic spindle assembly checkpoint
1271	GO:0009112	nucleobase metabolic process
1272	GO:0090169	regulation of spindle assembly
1273	GO:0044743	intracellular protein transmembrane import
1274	GO:0016889	endodeoxyribonuclease activity, producing 3'-phosphomonoesters
1275	GO:0032040	small-subunit processome
1276	GO:0032070	regulation of deoxyribonuclease activity
1277	GO:0006281	DNA repair
1278	GO:0016018	cyclosporin A binding
1279	GO:0038201	TOR complex
1280	GO:1902100	negative regulation of metaphase/anaphase transition of cell cycle
1281	GO:2000383	regulation of ectoderm development
1282	GO:0044796	DNA polymerase processivity factor complex
1283	GO:0031415	NatA complex
1284	GO:0097165	nuclear stress granule
1285	GO:0051571	positive regulation of histone H3-K4 methylation
1286	GO:0030981	cortical microtubule cytoskeleton
1287	GO:1901163	regulation of trophoblast cell migration
1288	GO:1990246	uniplex complex
1289	GO:0043626	PCNA complex
1290	GO:0034975	protein folding in endoplasmic reticulum
1291	GO:0016584	nucleosome positioning
1292	GO:1902177	positive regulation of intrinsic apoptotic signaling pathway in response to oxidative stress
1293	hsa05169	Epstein-Barr virus infection
1294	GO:0016436	rRNA (uridine) methyltransferase activity
1295	GO:1901612	cardiolipin binding
1296	GO:0051731	polynucleotide 5'-hydroxyl-kinase activity
1297	GO:0002906	negative regulation of mature B cell apoptotic process
1298	GO:0070423	nucleotide-binding oligomerization domain containing signaling pathway
1299	GO:0061450	trophoblast cell migration
1300	GO:0034212	peptide N-acetyltransferase activity
1301	GO:0008650	rRNA (uridine-2'-O-)-methyltransferase activity
1302	GO:0051087	chaperone binding
1303	GO:1990046	stress-induced mitochondrial fusion
1304	GO:0000701	purine-specific mismatch base pair DNA N-glycosylase activity
1305	GO:0045974	regulation of translation, ncRNA-mediated
1306	GO:0031167	rRNA methylation
1307	GO:0031982	vesicle
1308	GO:0097361	CIA complex
1309	GO:0051439	regulation of ubiquitin-protein ligase activity involved in mitotic cell cycle
1310	GO:0004596	peptide alpha-N-acetyltransferase activity
1311	GO:0002905	regulation of mature B cell apoptotic process
1312	GO:1900210	positive regulation of cardiolipin metabolic process
1313	GO:0016427	tRNA (cytosine) methyltransferase activity
1314	GO:0040033	negative regulation of translation, ncRNA-mediated
1315	GO:0008171	O-methyltransferase activity
1316	GO:0070568	guanylyltransferase activity
1317	GO:0032077	positive regulation of deoxyribonuclease activity
1318	GO:0034661	ncRNA catabolic process
1319	GO:0051351	positive regulation of ligase activity
1320	GO:1900208	regulation of cardiolipin metabolic process
1321	GO:0006465	signal peptide processing
1322	GO:0035036	sperm-egg recognition
1323	GO:0002901	mature B cell apoptotic process
1324	GO:0035278	negative regulation of translation involved in gene silencing by miRNA
1325	GO:0000421	autophagic vacuole membrane
1326	GO:0032182	small conjugating protein binding
1327	GO:0043457	regulation of cellular respiration
1328	GO:0090297	positive regulation of mitochondrial DNA replication
1329	GO:0005968	Rab-protein geranylgeranyltransferase complex
1330	GO:0009186	deoxyribonucleoside diphosphate metabolic process
1331	GO:0034663	endoplasmic reticulum chaperone complex
1332	GO:0030346	protein phosphatase 2B binding
1333	GO:0071173	spindle assembly checkpoint
1334	GO:0005662	DNA replication factor A complex
1335	GO:0045171	intercellular bridge
1336	GO:0005827	polar microtubule
1337	GO:0000774	adenyl-nucleotide exchange factor activity
1338	GO:0004127	cytidylate kinase activity
1339	GO:0000212	meiotic spindle organization
1340	GO:0008173	RNA methyltransferase activity
1341	GO:0017004	cytochrome complex assembly
1342	GO:0005652	nuclear lamina
1343	GO:0004654	polyribonucleotide nucleotidyltransferase activity
1344	GO:0008408	3'-5' exonuclease activity
1345	GO:0033182	regulation of histone ubiquitination
1346	GO:0003906	DNA-(apurinic or apyrimidinic site) lyase activity
1347	hsa03022	Basal transcription factors
1348	GO:2000627	positive regulation of miRNA catabolic process
1349	GO:0006933	negative regulation of cell adhesion involved in substrate-bound cell migration
1350	GO:0000124	SAGA complex
1351	GO:0031297	replication fork processing
1352	GO:0070688	MLL5-L complex
1353	GO:2000625	regulation of miRNA catabolic process
1354	GO:0006997	nucleus organization
1355	GO:0043175	RNA polymerase core enzyme binding
1356	GO:0000730	DNA recombinase assembly
1357	GO:0097222	mitochondrial mRNA polyadenylation
1358	GO:0030612	arsenate reductase (thioredoxin) activity
1359	GO:0019206	nucleoside kinase activity
1360	GO:0030071	regulation of mitotic metaphase/anaphase transition
1361	GO:0034205	beta-amyloid formation
1362	GO:0071047	polyadenylation-dependent mRNA catabolic process
1363	GO:0048408	epidermal growth factor binding
1364	GO:0045003	double-strand break repair via synthesis-dependent strand annealing
1365	GO:0033553	rDNA heterochromatin
1366	GO:0030611	arsenate reductase activity
1367	GO:0071042	nuclear polyadenylation-dependent mRNA catabolic process
1368	GO:1901860	positive regulation of mitochondrial DNA metabolic process
1369	GO:1901228	positive regulation of transcription from RNA polymerase II promoter involved in heart development
1370	GO:0035068	micro-ribonucleoprotein complex
1371	GO:0009987	cellular process
1372	GO:0031332	RNAi effector complex
1373	GO:0043015	gamma-tubulin binding
1374	GO:0051437	positive regulation of ubiquitin-protein ligase activity involved in mitotic cell cycle
1375	GO:0061077	chaperone-mediated protein folding
1376	GO:0046036	CTP metabolic process
1377	GO:0019135	deoxyhypusine monooxygenase activity
1378	GO:0016442	RISC complex
1379	GO:0070409	carbamoyl phosphate biosynthetic process
1380	GO:0004775	succinate-CoA ligase (ADP-forming) activity
1381	GO:0008139	nuclear localization sequence binding
1382	GO:0006241	CTP biosynthetic process
1383	GO:0008537	proteasome activator complex
1384	hsa03440	Homologous recombination
1385	GO:0070652	HAUS complex
1386	GO:0051343	positive regulation of cyclic-nucleotide phosphodiesterase activity
1387	GO:0006564	L-serine biosynthetic process
1388	GO:0070408	carbamoyl phosphate metabolic process
1389	GO:0035370	UBC13-UEV1A complex
1390	GO:0008266	poly(U) RNA binding
1391	GO:0005092	GDP-dissociation inhibitor activity
1392	GO:0070932	histone H3 deacetylation
1393	GO:0016428	tRNA (cytosine-5-)-methyltransferase activity
1394	GO:1900153	positive regulation of nuclear-transcribed mRNA catabolic process, deadenylation-dependent decay
1395	GO:0006290	pyrimidine dimer repair
1396	GO:0043140	ATP-dependent 3'-5' DNA helicase activity
1397	GO:0000413	protein peptidyl-prolyl isomerization
1398	GO:0070985	TFIIK complex
1399	GO:0072357	PTW/PP1 phosphatase complex
1400	GO:0034450	ubiquitin-ubiquitin ligase activity
1401	GO:0005471	ATP:ADP antiporter activity
1402	GO:0007346	regulation of mitotic cell cycle
1403	GO:0071819	DUBm complex
1404	GO:0006183	GTP biosynthetic process
1405	GO:0006383	transcription from RNA polymerase III promoter
1406	GO:0046832	negative regulation of RNA export from nucleus
1407	GO:0007050	cell cycle arrest
1408	GO:0034471	ncRNA 5'-end processing
1409	GO:0017108	5'-flap endonuclease activity
1410	GO:0006998	nuclear envelope organization
1411	GO:0043096	purine nucleobase salvage
1412	GO:0000080	mitotic G1 phase
1413	GO:0001222	transcription corepressor binding
1414	GO:0004534	5'-3' exoribonuclease activity
1415	GO:0000967	rRNA 5'-end processing
1416	GO:0009262	deoxyribonucleotide metabolic process
1417	GO:0000244	spliceosomal tri-snRNP complex assembly
1418	GO:0031062	positive regulation of histone methylation
1419	GO:0032240	negative regulation of nucleobase-containing compound transport
1420	GO:0000480	endonucleolytic cleavage in 5'-ETS of tricistronic rRNA transcript (SSU-rRNA, 5.8S rRNA, LSU-rRNA)
1421	GO:0030060	L-malate dehydrogenase activity
1422	GO:0001221	transcription cofactor binding
1423	GO:0051318	G1 phase
1424	GO:0060770	negative regulation of epithelial cell proliferation involved in prostate gland development
1425	GO:0000472	endonucleolytic cleavage to generate mature 5'-end of SSU-rRNA from (SSU-rRNA, 5.8S rRNA, LSU-rRNA)
1426	GO:0000290	deadenylation-dependent decapping of nuclear-transcribed mRNA
1427	GO:0071535	RING-like zinc finger domain binding
1428	GO:0031970	organelle envelope lumen
1429	GO:0070127	tRNA aminoacylation for mitochondrial protein translation
1430	GO:0019882	antigen processing and presentation
1431	GO:0004521	endoribonuclease activity
1432	GO:0005971	ribonucleoside-diphosphate reductase complex
1433	GO:0032069	regulation of nuclease activity
1434	GO:0043632	modification-dependent macromolecule catabolic process
1435	GO:0007077	mitotic nuclear envelope disassembly
1436	GO:0006172	ADP biosynthetic process
1437	GO:0051983	regulation of chromosome segregation
1438	GO:0019673	GDP-mannose metabolic process
1439	GO:0004774	succinate-CoA ligase activity
1440	GO:0070063	RNA polymerase binding
1441	GO:0045254	pyruvate dehydrogenase complex
1442	GO:0043142	single-stranded DNA-dependent ATPase activity
1443	GO:0019061	uncoating of virus
1444	GO:0005098	Ran GTPase activator activity
1445	GO:0010603	regulation of cytoplasmic mRNA processing body assembly
1446	GO:0004550	nucleoside diphosphate kinase activity
1447	GO:0031010	ISWI-type complex
1448	GO:0051603	proteolysis involved in cellular protein catabolic process
1449	GO:0015217	ADP transmembrane transporter activity
1450	GO:0009211	pyrimidine deoxyribonucleoside triphosphate metabolic process
1451	GO:0090079	translation regulator activity, nucleic acid binding
1452	GO:0032853	positive regulation of Ran GTPase activity
1453	GO:0015207	adenine transmembrane transporter activity
1454	GO:0070901	mitochondrial tRNA methylation
1455	GO:0031577	spindle checkpoint
1456	GO:0015866	ADP transport
1457	GO:0044615	nuclear pore nuclear basket
1458	GO:1902589	single-organism organelle organization
1459	GO:0015853	adenine transport
1460	GO:0070646	protein modification by small protein removal
1461	GO:0016776	phosphotransferase activity, phosphate group as acceptor
1462	GO:0004518	nuclease activity
1463	GO:0070557	PCNA-p21 complex
1464	GO:0015074	DNA integration
1465	GO:0036442	hydrogen-exporting ATPase activity
1466	GO:0000214	tRNA-intron endonuclease complex
1467	GO:0016853	isomerase activity
1468	GO:1902031	regulation of NADP metabolic process
1469	GO:0045786	negative regulation of cell cycle
1470	GO:1902555	endoribonuclease complex
1471	GO:0070584	mitochondrion morphogenesis
1472	GO:1902562	H4 histone acetyltransferase complex
1473	GO:0043456	regulation of pentose-phosphate shunt
1474	GO:0043189	H4/H2A histone acetyltransferase complex
1475	GO:2000599	negative regulation of cyclin catabolic process
1476	GO:0097226	sperm mitochondrial sheath
1477	GO:0004462	lactoylglutathione lyase activity
1478	GO:2000598	regulation of cyclin catabolic process
1479	GO:0030692	Noc4p-Nop14p complex
1480	GO:0035267	NuA4 histone acetyltransferase complex
1481	GO:0007080	mitotic metaphase plate congression
1482	GO:0005087	Ran guanyl-nucleotide exchange factor activity
1483	GO:0008295	spermidine biosynthetic process
1484	GO:0071048	nuclear retention of unspliced pre-mRNA at the site of transcription
1485	GO:0045006	DNA deamination
1486	GO:0072546	ER membrane protein complex
1487	GO:0006996	organelle organization
1488	GO:0019941	modification-dependent protein catabolic process
1489	GO:0071033	nuclear retention of pre-mRNA at the site of transcription
1490	GO:0023026	MHC class II protein complex binding
1491	GO:0004742	dihydrolipoyllysine-residue acetyltransferase activity
1492	GO:0018344	protein geranylgeranylation
1493	GO:0003689	DNA clamp loader activity
1494	GO:0071030	nuclear mRNA surveillance of spliceosomal pre-mRNA splicing
1495	GO:0016239	positive regulation of macroautophagy
1496	GO:0030523	dihydrolipoamide S-acyltransferase activity
1497	GO:0005347	ATP transmembrane transporter activity
1498	GO:0008094	DNA-dependent ATPase activity
1499	GO:0023023	MHC protein complex binding
1500	GO:0006282	regulation of DNA repair
1501	GO:0033170	protein-DNA loading ATPase activity
1502	GO:0043620	regulation of DNA-templated transcription in response to stress
1503	GO:0031597	cytosolic proteasome complex
1504	GO:0046041	ITP metabolic process
1505	GO:0071566	UFM1 activating enzyme activity
1506	GO:0008494	translation activator activity
1507	GO:0051081	nuclear envelope disassembly
1508	GO:0031372	UBC13-MMS2 complex
1509	GO:0004821	histidine-tRNA ligase activity
1510	GO:0042564	NLS-dependent protein nuclear import complex
1511	GO:0010994	free ubiquitin chain polymerization
1512	GO:0030397	membrane disassembly
1513	GO:0006427	histidyl-tRNA aminoacylation
1514	GO:0010993	regulation of ubiquitin homeostasis
1515	GO:0005346	purine ribonucleotide transmembrane transporter activity
1516	GO:0032797	SMN complex
1517	hsa03420	Nucleotide excision repair
1518	GO:0000295	adenine nucleotide transmembrane transporter activity
1519	GO:0046385	deoxyribose phosphate biosynthetic process
1520	GO:0004221	ubiquitin thiolesterase activity
1521	GO:0030174	regulation of DNA-dependent DNA replication initiation
1522	GO:0021539	subthalamus development
1523	GO:0006166	purine ribonucleoside salvage
1524	GO:0070561	vitamin D receptor signaling pathway
1525	GO:0009265	2'-deoxyribonucleotide biosynthetic process
1526	GO:0010972	negative regulation of G2/M transition of mitotic cell cycle
1527	GO:0042587	glycogen granule
1528	GO:2001021	negative regulation of response to DNA damage stimulus
1529	GO:0009180	purine ribonucleoside diphosphate biosynthetic process
1530	GO:0044257	cellular protein catabolic process
1531	GO:0036310	annealing helicase activity
1532	GO:0035522	monoubiquitinated histone H2A deubiquitination
1533	GO:0009136	purine nucleoside diphosphate biosynthetic process
1534	GO:0000209	protein polyubiquitination
1535	GO:0006422	aspartyl-tRNA aminoacylation
1536	GO:1902750	negative regulation of cell cycle G2/M phase transition
1537	GO:0008607	phosphorylase kinase regulator activity
1538	GO:0043111	replication fork arrest
1539	GO:0035521	monoubiquitinated histone deubiquitination
1540	GO:0090141	positive regulation of mitochondrial fission
1541	GO:0051984	positive regulation of chromosome segregation
1542	GO:0002060	purine nucleobase binding
1543	GO:0045839	negative regulation of mitosis
1544	GO:0006596	polyamine biosynthetic process
1545	GO:0010988	regulation of low-density lipoprotein particle clearance
1546	GO:0046049	UMP metabolic process
1547	GO:0071243	cellular response to arsenic-containing substance
1548	GO:0006541	glutamine metabolic process
1549	GO:0032055	negative regulation of translation in response to stress
1550	GO:0033047	regulation of mitotic sister chromatid segregation
1551	GO:0010564	regulation of cell cycle process
1552	GO:0000014	single-stranded DNA endodeoxyribonuclease activity
1553	GO:0051654	establishment of mitochondrion localization
1554	GO:0006420	arginyl-tRNA aminoacylation
1555	GO:0009174	pyrimidine ribonucleoside monophosphate biosynthetic process
1556	GO:0000125	PCAF complex
1557	GO:0048027	mRNA 5'-UTR binding
1558	GO:0019001	guanyl nucleotide binding
1559	GO:0008022	protein C-terminus binding
1560	GO:0033045	regulation of sister chromatid segregation
1561	GO:0016802	trialkylsulfonium hydrolase activity
1562	GO:0006511	ubiquitin-dependent protein catabolic process
1563	GO:0004825	methionine-tRNA ligase activity
1564	GO:0004814	arginine-tRNA ligase activity
1565	GO:0009173	pyrimidine ribonucleoside monophosphate metabolic process
1566	GO:0016246	RNA interference
1567	GO:0004013	adenosylhomocysteinase activity
1568	GO:0043137	DNA replication, removal of RNA primer
1569	GO:0005744	mitochondrial inner membrane presequence translocase complex
1570	GO:0051304	chromosome separation
1571	GO:0009133	nucleoside diphosphate biosynthetic process
1572	GO:0006431	methionyl-tRNA aminoacylation
1573	GO:0035519	protein K29-linked ubiquitination
1574	GO:0006595	polyamine metabolic process
1575	GO:0006986	response to unfolded protein
1576	GO:0061086	negative regulation of histone H3-K27 methylation
1577	hsa03030	DNA replication
1578	GO:0006222	UMP biosynthetic process
1579	GO:0032239	regulation of nucleobase-containing compound transport
1580	GO:1990226	histone methyltransferase binding
1581	GO:0046060	dATP metabolic process
1582	GO:0044798	nuclear transcription factor complex
1583	GO:0010918	positive regulation of mitochondrial membrane potential
1584	GO:0033567	DNA replication, Okazaki fragment processing
1585	GO:0032139	dinucleotide insertion or deletion binding
1586	hsa04260	Cardiac muscle contraction
1587	GO:0033202	DNA helicase complex
1588	GO:0030544	Hsp70 protein binding
1589	GO:0070933	histone H4 deacetylation
1590	GO:0034629	cellular protein complex localization
1591	GO:0031011	Ino80 complex
1592	GO:0009200	deoxyribonucleoside triphosphate metabolic process
1593	GO:0034243	regulation of transcription elongation from RNA polymerase II promoter
1594	GO:0008187	poly-pyrimidine tract binding
1595	GO:0009129	pyrimidine nucleoside monophosphate metabolic process
1596	GO:0010256	endomembrane system organization
1597	GO:0008309	double-stranded DNA exodeoxyribonuclease activity
1598	GO:0004826	phenylalanine-tRNA ligase activity
1599	GO:0032057	negative regulation of translational initiation in response to stress
1600	GO:0072332	intrinsic apoptotic signaling pathway by p53 class mediator
1601	GO:0070390	transcription export complex 2
1602	GO:0004798	thymidylate kinase activity
1603	GO:0051248	negative regulation of protein metabolic process
1604	GO:0004066	asparagine synthase (glutamine-hydrolyzing) activity
1605	GO:0045713	low-density lipoprotein particle receptor biosynthetic process
1606	GO:0007220	Notch receptor processing
1607	GO:0046072	dTDP metabolic process
1608	GO:0032561	guanyl ribonucleotide binding
1609	GO:0010834	telomere maintenance via telomere shortening
1610	GO:0006529	asparagine biosynthetic process
1611	GO:0006233	dTDP biosynthetic process
1612	GO:0006543	glutamine catabolic process
1613	GO:0033145	positive regulation of intracellular steroid hormone receptor signaling pathway
1614	GO:0051734	ATP-dependent polynucleotide kinase activity
1615	GO:0043146	spindle stabilization
1616	GO:0018208	peptidyl-proline modification
1617	GO:0090166	Golgi disassembly
1618	GO:0009130	pyrimidine nucleoside monophosphate biosynthetic process
1619	GO:0007100	mitotic centrosome separation
1620	GO:0016651	oxidoreductase activity, acting on NAD(P)H
1621	GO:0010587	miRNA catabolic process
1622	GO:0051733	polydeoxyribonucleotide kinase activity
1623	GO:0046404	ATP-dependent polydeoxyribonucleotide 5'-hydroxyl-kinase activity
1624	GO:0004449	isocitrate dehydrogenase (NAD+) activity
1625	GO:0060590	ATPase regulator activity
1626	GO:0006404	RNA import into nucleus
1627	GO:0009988	cell-cell recognition
1628	GO:1901858	regulation of mitochondrial DNA metabolic process
1629	GO:0035520	monoubiquitinated protein deubiquitination
1630	GO:0043455	regulation of secondary metabolic process
1631	GO:0003691	double-stranded telomeric DNA binding
1632	GO:0043190	ATP-binding cassette (ABC) transporter complex
1633	GO:0034098	Cdc48p-Npl4p-Ufd1p AAA ATPase complex
1634	GO:0032261	purine nucleotide salvage
1635	GO:0098501	polynucleotide dephosphorylation
1636	GO:0046790	virion binding
1637	GO:0030688	preribosome, small subunit precursor
1638	GO:0016774	phosphotransferase activity, carboxyl group as acceptor
1639	GO:0033539	fatty acid beta-oxidation using acyl-CoA dehydrogenase
1640	hsa03430	Mismatch repair
1641	GO:0030289	protein phosphatase 4 complex
1642	GO:0031937	positive regulation of chromatin silencing
1643	GO:0034982	mitochondrial protein processing
1644	GO:0019789	SUMO ligase activity
1645	GO:0006520	cellular amino acid metabolic process
1646	GO:0030263	apoptotic chromosome condensation
1647	GO:0009304	tRNA transcription
1648	GO:0000791	euchromatin
1649	GO:0090206	negative regulation of cholesterol metabolic process
1650	GO:0016728	oxidoreductase activity, acting on CH or CH2 groups, disulfide as acceptor
1651	GO:0003684	damaged DNA binding
1652	GO:0016574	histone ubiquitination
1653	GO:0004523	RNA-DNA hybrid ribonuclease activity
1654	GO:0016743	carboxyl- or carbamoyltransferase activity
1655	GO:0030904	retromer complex
1656	GO:0004748	ribonucleoside-diphosphate reductase activity, thioredoxin disulfide as acceptor
1657	GO:0045541	negative regulation of cholesterol biosynthetic process
1658	GO:0006308	DNA catabolic process
1659	GO:0043168	anion binding
1660	GO:0035966	response to topologically incorrect protein
1661	GO:0000123	histone acetyltransferase complex
1662	GO:0050816	phosphothreonine binding
1663	GO:0007091	metaphase/anaphase transition of mitotic cell cycle
1664	GO:0051106	positive regulation of DNA ligation
1665	GO:0042989	sequestering of actin monomers
1666	GO:0004831	tyrosine-tRNA ligase activity
1667	GO:0004652	polynucleotide adenylyltransferase activity
1668	GO:0070569	uridylyltransferase activity
1669	GO:0036265	RNA (guanine-N7)-methylation
1670	GO:0051105	regulation of DNA ligation
1671	GO:0006437	tyrosyl-tRNA aminoacylation
1672	GO:0005967	mitochondrial pyruvate dehydrogenase complex
1673	GO:0031400	negative regulation of protein modification process
1674	GO:0090140	regulation of mitochondrial fission
1675	GO:0016781	phosphotransferase activity, paired acceptors
1676	GO:0045943	positive regulation of transcription from RNA polymerase I promoter
1677	GO:0010739	positive regulation of protein kinase A signaling
1678	GO:0004756	selenide, water dikinase activity
1679	GO:0097354	prenylation
1680	GO:0019682	glyceraldehyde-3-phosphate metabolic process
1681	GO:0005680	anaphase-promoting complex
1682	GO:0046899	nucleoside triphosphate adenylate kinase activity
1683	GO:0005719	nuclear euchromatin
1684	GO:0043244	regulation of protein complex disassembly
1685	GO:0005758	mitochondrial intermembrane space
1686	GO:0010606	positive regulation of cytoplasmic mRNA processing body assembly
1687	GO:0004719	protein-L-isoaspartate (D-aspartate) O-methyltransferase activity
1688	GO:0042921	glucocorticoid receptor signaling pathway
1689	GO:0007089	traversing start control point of mitotic cell cycle
1690	GO:0090238	positive regulation of arachidonic acid secretion
1691	GO:0048255	mRNA stabilization
1692	GO:0018342	protein prenylation
1693	GO:0016423	tRNA (guanine) methyltransferase activity
1694	GO:0042118	endothelial cell activation
1695	GO:0044314	protein K27-linked ubiquitination
1696	GO:0006781	succinyl-CoA pathway
1697	GO:0090296	regulation of mitochondrial DNA replication
1698	GO:0090068	positive regulation of cell cycle process
1699	GO:0034416	bisphosphoglycerate phosphatase activity
1700	GO:0035861	site of double-strand break
1701	GO:0043489	RNA stabilization
1702	GO:0070271	protein complex biogenesis
1703	GO:0033148	positive regulation of intracellular estrogen receptor signaling pathway
1704	GO:0043618	regulation of transcription from RNA polymerase II promoter in response to stress
1705	GO:0051299	centrosome separation
1706	GO:0060628	regulation of ER to Golgi vesicle-mediated transport
1707	GO:0051987	positive regulation of attachment of spindle microtubules to kinetochore
1708	GO:0008601	protein phosphatase type 2A regulator activity
1709	GO:0017183	peptidyl-diphthamide biosynthetic process from peptidyl-histidine
1710	GO:0030614	oxidoreductase activity, acting on phosphorus or arsenic in donors, disulfide as acceptor
1711	GO:1901611	phosphatidylglycerol binding
1712	GO:0061505	DNA topoisomerase II activity
1713	GO:0044786	cell cycle DNA replication
1714	GO:0008023	transcription elongation factor complex
1715	GO:0030613	oxidoreductase activity, acting on phosphorus or arsenic in donors
1716	GO:0006611	protein export from nucleus
1717	GO:0032515	negative regulation of phosphoprotein phosphatase activity
1718	GO:0017182	peptidyl-diphthamide metabolic process
1719	GO:0048297	negative regulation of isotype switching to IgA isotypes
1720	GO:0004739	pyruvate dehydrogenase (acetyl-transferring) activity
1721	GO:0003918	DNA topoisomerase type II (ATP-hydrolyzing) activity
1722	GO:0006863	purine nucleobase transport
1723	GO:0010833	telomere maintenance via telomere lengthening
1724	GO:0090043	regulation of tubulin deacetylation
1725	GO:0044784	metaphase/anaphase transition of cell cycle
1726	GO:0004807	triose-phosphate isomerase activity
1727	GO:0042719	mitochondrial intermembrane space protein transporter complex
1728	GO:0045585	positive regulation of cytotoxic T cell differentiation
1729	GO:0004738	pyruvate dehydrogenase activity
1730	GO:2000104	negative regulation of DNA-dependent DNA replication
1731	GO:0031618	nuclear centromeric heterochromatin
1732	GO:0000404	loop DNA binding
1733	GO:0045583	regulation of cytotoxic T cell differentiation
1734	GO:0035097	histone methyltransferase complex
1735	GO:0032929	negative regulation of superoxide anion generation
1736	GO:0098507	polynucleotide 5' dephosphorylation
1737	GO:0090526	regulation of gluconeogenesis involved in cellular glucose homeostasis
1738	GO:0051775	response to redox state
1739	GO:2000279	negative regulation of DNA biosynthetic process
1740	GO:0098519	nucleotide phosphatase activity, acting on free nucleotides
1741	hsa00670	One carbon pool by folate
1742	GO:0032296	double-stranded RNA-specific ribonuclease activity
1743	GO:0010870	positive regulation of receptor biosynthetic process
1744	GO:1900864	mitochondrial RNA modification
1745	GO:0032933	SREBP signaling pathway
1746	GO:0033683	nucleotide-excision repair, DNA incision
1747	GO:0007067	mitosis
1748	GO:0070900	mitochondrial tRNA modification
1749	GO:0033962	cytoplasmic mRNA processing body assembly
1750	GO:0043596	nuclear replication fork
1751	GO:0004525	ribonuclease III activity
1752	GO:0008353	RNA polymerase II carboxy-terminal domain kinase activity
1753	GO:0051726	regulation of cell cycle
1754	GO:0070525	threonylcarbamoyladenosine metabolic process
1755	GO:0005981	regulation of glycogen catabolic process
1756	GO:0010793	regulation of mRNA export from nucleus
1757	GO:0071501	cellular response to sterol depletion
1758	GO:0008656	cysteine-type endopeptidase activator activity involved in apoptotic process
1759	GO:0009188	ribonucleoside diphosphate biosynthetic process
1760	GO:0009841	mitochondrial endopeptidase Clp complex
1761	GO:0034056	estrogen response element binding
1762	GO:0039535	regulation of RIG-I signaling pathway
1763	GO:0019870	potassium channel inhibitor activity
1764	GO:0051306	mitotic sister chromatid separation
1765	GO:0034038	deoxyhypusine synthase activity
1766	GO:0009368	endopeptidase Clp complex
1767	GO:0006991	response to sterol depletion
1768	GO:0033554	cellular response to stress
1769	GO:0050983	deoxyhypusine biosynthetic process from spermidine
1770	GO:0009438	methylglyoxal metabolic process
1771	GO:0004644	phosphoribosylglycinamide formyltransferase activity
1772	GO:0039531	regulation of viral-induced cytoplasmic pattern recognition receptor signaling pathway
1773	GO:1990247	N6-methyladenosine-containing RNA binding
1774	GO:0046056	dADP metabolic process
1775	GO:0004488	methylenetetrahydrofolate dehydrogenase (NADP+) activity
1776	GO:0030867	rough endoplasmic reticulum membrane
1777	GO:0004641	phosphoribosylformylglycinamidine cyclo-ligase activity
1778	GO:0000922	spindle pole
1779	GO:0006307	DNA dealkylation involved in DNA repair
1780	GO:0004766	spermidine synthase activity
1781	GO:0003934	GTP cyclohydrolase I activity
1782	GO:0004477	methenyltetrahydrofolate cyclohydrolase activity
1783	GO:0004619	phosphoglycerate mutase activity
1784	GO:0004637	phosphoribosylamine-glycine ligase activity
1785	GO:0042771	intrinsic apoptotic signaling pathway in response to DNA damage by p53 class mediator
1786	GO:0046037	GMP metabolic process
1787	GO:0003933	GTP cyclohydrolase activity
1788	GO:1901029	negative regulation of mitochondrial outer membrane permeabilization involved in apoptotic signaling pathway
1789	GO:0032981	mitochondrial respiratory chain complex I assembly
1790	GO:0004083	bisphosphoglycerate 2-phosphatase activity
1791	GO:0044183	protein binding involved in protein folding
1792	GO:0000776	kinetochore
1793	GO:0035998	7,8-dihydroneopterin 3'-triphosphate biosynthetic process
1794	GO:0002054	nucleobase binding
1795	GO:0008190	eukaryotic initiation factor 4E binding
1796	GO:0006513	protein monoubiquitination
1797	GO:0060052	neurofilament cytoskeleton organization
1798	GO:0072527	pyrimidine-containing compound metabolic process
1799	GO:0070739	protein-glutamic acid ligase activity
1800	GO:0004082	bisphosphoglycerate mutase activity
1801	GO:0010257	NADH dehydrogenase complex assembly
1802	GO:0042985	negative regulation of amyloid precursor protein biosynthetic process
1803	GO:0006268	DNA unwinding involved in DNA replication
1804	GO:2001032	regulation of double-strand break repair via nonhomologous end joining
1805	GO:0039530	MDA-5 signaling pathway
1806	GO:0009396	folic acid-containing compound biosynthetic process
1807	hsa05130	Pathogenic Escherichia coli infection
1808	GO:0004659	prenyltransferase activity
1809	GO:0097031	mitochondrial respiratory chain complex I biogenesis
1810	GO:0016742	hydroxymethyl-, formyl- and related transferase activity
1811	GO:0060088	auditory receptor cell stereocilium organization
1812	GO:0006312	mitotic recombination
1813	GO:0070840	dynein complex binding
1814	GO:0070507	regulation of microtubule cytoskeleton organization
1815	GO:0033260	nuclear cell cycle DNA replication
1816	GO:0035305	negative regulation of dephosphorylation
1817	GO:0000070	mitotic sister chromatid segregation
1818	GO:0010639	negative regulation of organelle organization
1819	GO:0004618	phosphoglycerate kinase activity
1820	GO:0070991	medium-chain-acyl-CoA dehydrogenase activity
1821	GO:0033206	meiotic cytokinesis
1822	GO:0051793	medium-chain fatty acid catabolic process
1823	GO:0034739	histone deacetylase activity (H4-K16 specific)
1824	GO:0009055	electron carrier activity
1825	GO:0008732	L-allo-threonine aldolase activity
1826	GO:0046696	lipopolysaccharide receptor complex
1827	GO:0019043	establishment of viral latency
1828	GO:0090237	regulation of arachidonic acid secretion
1829	GO:0004793	threonine aldolase activity
1830	GO:2001020	regulation of response to DNA damage stimulus
1831	GO:0045039	protein import into mitochondrial inner membrane
1832	GO:0006213	pyrimidine nucleoside metabolic process
1833	GO:0097372	NAD-dependent histone deacetylase activity (H3-K18 specific)
1834	GO:0030008	TRAPP complex
1835	GO:0016790	thiolester hydrolase activity
1836	hsa03410	Base excision repair
1837	GO:0004372	glycine hydroxymethyltransferase activity
1838	GO:0035562	negative regulation of chromatin binding
1839	GO:0031666	positive regulation of lipopolysaccharide-mediated signaling pathway
1840	GO:0006528	asparagine metabolic process
1841	GO:0019264	glycine biosynthetic process from serine
1842	GO:0042555	MCM complex
1843	GO:0015216	purine nucleotide transmembrane transporter activity
1844	GO:0018202	peptidyl-histidine modification
1845	GO:0000722	telomere maintenance via recombination
1846	GO:0070419	nonhomologous end joining complex
1847	GO:0051736	ATP-dependent polyribonucleotide 5'-hydroxyl-kinase activity
1848	GO:0032513	negative regulation of protein phosphatase type 2B activity
1849	GO:0005819	spindle
1850	GO:0051732	polyribonucleotide kinase activity
1851	GO:0071339	MLL1 complex
1852	GO:0016405	CoA-ligase activity
1853	GO:0051196	regulation of coenzyme metabolic process
1854	GO:0030423	targeting of mRNA for destruction involved in RNA interference
1855	GO:0044665	MLL1/2 complex
1856	GO:0035087	siRNA loading onto RISC involved in RNA interference
1857	GO:0031593	polyubiquitin binding
1858	GO:0032268	regulation of cellular protein metabolic process
1859	GO:0004823	leucine-tRNA ligase activity
1860	GO:0030870	Mre11 complex
1861	GO:0051193	regulation of cofactor metabolic process
1862	GO:0030512	negative regulation of transforming growth factor beta receptor signaling pathway
1863	GO:0006429	leucyl-tRNA aminoacylation
1864	GO:0034979	NAD-dependent protein deacetylase activity
1865	GO:0009132	nucleoside diphosphate metabolic process
1866	GO:0010452	histone H3-K36 methylation
1867	GO:0070436	Grb2-EGFR complex
1868	GO:0009394	2'-deoxyribonucleotide metabolic process
1869	GO:0043398	HLH domain binding
1870	GO:0006295	nucleotide-excision repair, DNA incision, 3'-to lesion
1871	GO:0005657	replication fork
1872	GO:0000152	nuclear ubiquitin ligase complex
1873	GO:0002189	ribose phosphate diphosphokinase complex
1874	GO:0017136	NAD-dependent histone deacetylase activity
1875	GO:0008176	tRNA (guanine-N7-)-methyltransferase activity
1876	GO:0060267	positive regulation of respiratory burst
1877	GO:0098518	polynucleotide phosphatase activity
1878	GO:0006265	DNA topological change
1879	GO:0035308	negative regulation of protein dephosphorylation
1880	GO:0070363	mitochondrial light strand promoter sense binding
1881	GO:0004519	endonuclease activity
1882	GO:0048386	positive regulation of retinoic acid receptor signaling pathway
1883	GO:0000775	chromosome, centromeric region
1884	GO:0035561	regulation of chromatin binding
1885	GO:0006367	transcription initiation from RNA polymerase II promoter
1886	GO:0035459	cargo loading into vesicle
1887	GO:0006271	DNA strand elongation involved in DNA replication
1888	GO:0030091	protein repair
1889	GO:0071962	mitotic sister chromatid cohesion, centromeric
1890	GO:0034392	negative regulation of smooth muscle cell apoptotic process
1891	GO:0019464	glycine decarboxylation via glycine cleavage system
1892	GO:0097056	selenocysteinyl-tRNA(Sec) biosynthetic process
1893	GO:0052858	peptidyl-lysine N-acetyltransferase activity
1894	GO:0072665	protein localization to vacuole
1895	GO:0005345	purine nucleobase transmembrane transporter activity
1896	GO:0090042	tubulin deacetylation
1897	GO:0045656	negative regulation of monocyte differentiation
1898	GO:0004487	methylenetetrahydrofolate dehydrogenase (NAD+) activity
1899	GO:0009182	purine deoxyribonucleoside diphosphate metabolic process
1900	GO:0000242	pericentriolar material
1901	GO:0043221	SMC family protein binding
1902	GO:1902560	GMP reductase complex
1903	GO:0016571	histone methylation
1904	GO:1990077	primosome complex
1905	GO:0030915	Smc5-Smc6 complex
1906	GO:0016657	oxidoreductase activity, acting on NAD(P)H, nitrogenous group as acceptor
1907	GO:0072686	mitotic spindle
1908	GO:0090481	pyrimidine nucleotide-sugar transmembrane transport
1909	GO:0035925	mRNA 3'-UTR AU-rich region binding
1910	GO:0003920	GMP reductase activity
1911	GO:0030689	Noc complex
1912	GO:0072334	UDP-galactose transmembrane transport
1913	hsa04932	Non-alcoholic fatty liver disease (NAFLD)
1914	GO:0004832	valine-tRNA ligase activity
1915	GO:0000920	cytokinetic cell separation
1916	GO:0072321	chaperone-mediated protein transport
1917	GO:0016882	cyclo-ligase activity
1918	GO:0006438	valyl-tRNA aminoacylation
1919	GO:0031461	cullin-RING ubiquitin ligase complex
1920	GO:0031371	ubiquitin conjugating enzyme complex
1921	GO:0000182	rDNA binding
1922	GO:0022616	DNA strand elongation
1923	GO:0043903	regulation of symbiosis, encompassing mutualism through parasitism
1924	GO:0046653	tetrahydrofolate metabolic process
1925	GO:0000780	condensed nuclear chromosome, centromeric region
1926	GO:1901673	regulation of spindle assembly involved in mitosis
1927	GO:0030163	protein catabolic process
1928	GO:0051066	dihydrobiopterin metabolic process
1929	GO:0033600	negative regulation of mammary gland epithelial cell proliferation
1930	GO:0010216	maintenance of DNA methylation
1931	GO:0042288	MHC class I protein binding
1932	GO:0032876	negative regulation of DNA endoreduplication
1933	GO:0004536	deoxyribonuclease activity
1934	GO:0051284	positive regulation of sequestering of calcium ion
1935	GO:0034991	nuclear meiotic cohesin complex
1936	GO:0033588	Elongator holoenzyme complex
1937	GO:0031990	mRNA export from nucleus in response to heat stress
1938	GO:0008608	attachment of spindle microtubules to kinetochore
1939	GO:0000798	nuclear cohesin complex
1940	GO:0031467	Cul7-RING ubiquitin ligase complex
1941	GO:0007006	mitochondrial membrane organization
1942	GO:0005528	FK506 binding
1943	GO:0031453	positive regulation of heterochromatin assembly
1944	GO:0045070	positive regulation of viral genome replication
1945	GO:0000226	microtubule cytoskeleton organization
1946	GO:0071796	K6-linked polyubiquitin binding
1947	GO:0005527	macrolide binding
1948	GO:0009153	purine deoxyribonucleotide biosynthetic process
1949	GO:0031445	regulation of heterochromatin assembly
1950	GO:0045005	maintenance of fidelity involved in DNA-dependent DNA replication
1951	GO:0010565	regulation of cellular ketone metabolic process
1952	GO:0010965	regulation of mitotic sister chromatid separation
1953	GO:0072757	cellular response to camptothecin
1954	GO:0004167	dopachrome isomerase activity
1955	GO:0019035	viral integration complex
1956	GO:0006297	nucleotide-excision repair, DNA gap filling
1957	GO:0051877	pigment granule aggregation in cell center
1958	GO:1901563	response to camptothecin
1959	GO:0009330	DNA topoisomerase complex (ATP-hydrolyzing)
1960	GO:0048280	vesicle fusion with Golgi apparatus
1961	GO:0090094	metanephric cap mesenchymal cell proliferation involved in metanephros development
1962	GO:0032446	protein modification by small protein conjugation
1963	GO:0003688	DNA replication origin binding
1964	GO:0045870	positive regulation of single stranded viral RNA replication via double stranded DNA intermediate
1965	GO:0070566	adenylyltransferase activity
1966	GO:0006598	polyamine catabolic process
1967	GO:0032200	telomere organization
1968	GO:0006104	succinyl-CoA metabolic process
1969	GO:0000723	telomere maintenance
1970	GO:0017119	Golgi transport complex
1971	GO:0032512	regulation of protein phosphatase type 2B activity
1972	hsa00450	Selenocompound metabolism
1973	GO:0042559	pteridine-containing compound biosynthetic process
1974	GO:0009216	purine deoxyribonucleoside triphosphate biosynthetic process
1975	GO:0031491	nucleosome binding
1976	GO:0015867	ATP transport
1977	GO:0000942	condensed nuclear chromosome outer kinetochore
1978	GO:0004164	diphthine synthase activity
1979	GO:0061085	regulation of histone H3-K27 methylation
1980	GO:0046966	thyroid hormone receptor binding
1981	GO:0008540	proteasome regulatory particle, base subcomplex
1982	GO:2000210	positive regulation of anoikis
1983	GO:0006173	dADP biosynthetic process
1984	GO:0004148	dihydrolipoyl dehydrogenase activity
1985	GO:0031492	nucleosomal DNA binding
1986	GO:0051097	negative regulation of helicase activity
1987	GO:0048256	flap endonuclease activity
1988	GO:0051315	attachment of spindle microtubules to kinetochore involved in mitotic sister chromatid segregation
1989	GO:0006474	N-terminal protein amino acid acetylation
1990	GO:0051503	adenine nucleotide transport
1991	GO:0019692	deoxyribose phosphate metabolic process
1992	GO:0033131	regulation of glucokinase activity
1993	GO:0015851	nucleobase transport
1994	GO:0051342	regulation of cyclic-nucleotide phosphodiesterase activity
1995	GO:0018023	peptidyl-lysine trimethylation
1996	GO:0004407	histone deacetylase activity
1997	GO:0035518	histone H2A monoubiquitination
1998	GO:1902410	mitotic cytokinetic process
[truncated: 16,197 more rows]
