# Supplementary material for: Prediction and analysis of essential genes using the enrichments of gene ontology and KEGG pathways
Source: PLoS One. 2017 Sep 5;12(9):e0184129. doi: 10.1371/journal.pone.0184129 (PMC5584762; doi:10.1371/journal.pone.0184129)
Supplement: S3 Table — (XLSX) [file pone.0184129.s003.xlsx]

## Sheet: Sheet1
S3 Table. The MaxRel feature list yielded by the mRMR method
Order	Feature name	Description	MI value
1	GO:0032991	macromolecular complex	0.41105
2	GO:0044422	organelle part	0.39977
3	GO:0044424	intracellular part	0.39688
4	GO:0044446	intracellular organelle part	0.39605
5	GO:0021886	hypothalamus gonadotrophin-releasing hormone neuron differentiation	0.39324
6	GO:0021888	hypothalamus gonadotrophin-releasing hormone neuron development	0.39324
7	GO:0005622	intracellular	0.38957
8	GO:0043226	organelle	0.38594
9	GO:0043229	intracellular organelle	0.35999
10	GO:0016071	mRNA metabolic process	0.35999
11	GO:0044260	cellular macromolecule metabolic process	0.3388
12	GO:0044822	poly(A) RNA binding	0.33797
13	GO:0043170	macromolecule metabolic process	0.33521
14	GO:0010467	gene expression	0.33243
15	GO:1901363	heterocyclic compound binding	0.3284
16	GO:0097159	organic cyclic compound binding	0.3284
17	GO:0071826	ribonucleoprotein complex subunit organization	0.31967
18	GO:0022618	ribonucleoprotein complex assembly	0.31635
19	GO:0000154	rRNA modification	0.3156
20	GO:0072669	tRNA-splicing ligase complex	0.31103
21	GO:0003676	nucleic acid binding	0.30984
22	GO:0043227	membrane-bounded organelle	0.30946
23	GO:0044238	primary metabolic process	0.30661
24	GO:0030529	ribonucleoprotein complex	0.30647
25	GO:0044237	cellular metabolic process	0.30448
26	GO:0022613	ribonucleoprotein complex biogenesis	0.30445
27	GO:0002183	cytoplasmic translational initiation	0.30288
28	GO:0031118	rRNA pseudouridine synthesis	0.30263
29	GO:0071704	organic substance metabolic process	0.29805
30	GO:0008152	metabolic process	0.29643
31	GO:0031974	membrane-enclosed lumen	0.29636
32	GO:0070013	intracellular organelle lumen	0.29312
33	GO:0043233	organelle lumen	0.29312
34	GO:0005829	cytosol	0.29278
35	GO:0034622	cellular macromolecular complex assembly	0.28953
36	GO:0043228	non-membrane-bounded organelle	0.28909
37	GO:0043232	intracellular non-membrane-bounded organelle	0.28909
38	GO:0044766	multi-organism transport	0.2853
39	GO:0046794	transport of virus	0.2853
40	GO:0075733	intracellular transport of virus	0.2853
41	GO:1902583	multi-organism intracellular transport	0.2853
42	hsa03013	RNA transport	0.28497
43	GO:0003729	mRNA binding	0.28446
44	GO:0016032	viral process	0.28368
45	GO:0051030	snRNA transport	0.2835
46	GO:0006408	snRNA export from nucleus	0.2835
47	GO:0043231	intracellular membrane-bounded organelle	0.2819
48	GO:0044085	cellular component biogenesis	0.27893
49	GO:0015030	Cajal body	0.27873
50	GO:0043021	ribonucleoprotein complex binding	0.2787
51	GO:0043933	macromolecular complex subunit organization	0.27808
52	GO:0031428	box C/D snoRNP complex	0.27715
53	GO:0044764	multi-organism cellular process	0.27669
54	GO:0018364	peptidyl-glutamine methylation	0.27624
55	GO:0030515	snoRNA binding	0.27491
56	GO:0008334	histone mRNA metabolic process	0.27244
57	GO:0005737	cytoplasm	0.27087
58	GO:0002199	zona pellucida receptor complex	0.26961
59	GO:0005832	chaperonin-containing T-complex	0.26774
60	GO:0046034	ATP metabolic process	0.26722
61	GO:0044419	interspecies interaction between organisms	0.26363
62	GO:0009167	purine ribonucleoside monophosphate metabolic process	0.26363
63	GO:0044403	symbiosis, encompassing mutualism through parasitism	0.26363
64	GO:0031981	nuclear lumen	0.26338
65	GO:0006458	'de novo' protein folding	0.26338
66	GO:0044428	nuclear part	0.26154
67	GO:0005732	small nucleolar ribonucleoprotein complex	0.26028
68	GO:0044452	nucleolar part	0.26028
69	GO:0009126	purine nucleoside monophosphate metabolic process	0.26019
70	GO:0044265	cellular macromolecule catabolic process	0.25898
71	GO:0000288	nuclear-transcribed mRNA catabolic process, deadenylation-dependent decay	0.2585
72	GO:0072588	box H/ACA RNP complex	0.2572
73	GO:0009125	nucleoside monophosphate catabolic process	0.2562
74	GO:0009169	purine ribonucleoside monophosphate catabolic process	0.2562
75	GO:0009128	purine nucleoside monophosphate catabolic process	0.2562
76	GO:0009158	ribonucleoside monophosphate catabolic process	0.2562
77	GO:0046833	positive regulation of RNA export from nucleus	0.2548
78	GO:1902369	negative regulation of RNA catabolic process	0.25413
79	GO:0009161	ribonucleoside monophosphate metabolic process	0.254
80	GO:0006200	ATP catabolic process	0.25313
81	GO:0070084	protein initiator methionine removal	0.25287
82	GO:0003720	telomerase activity	0.25104
83	GO:0003964	RNA-directed DNA polymerase activity	0.25104
84	GO:0051084	'de novo' posttranslational protein folding	0.24928
85	hsa03015	mRNA surveillance pathway	0.2481
86	GO:0010608	posttranscriptional regulation of gene expression	0.24803
87	GO:0034715	pICln-Sm protein complex	0.24782
88	GO:0005730	nucleolus	0.24782
89	GO:0006139	nucleobase-containing compound metabolic process	0.24774
90	GO:0060091	kinocilium	0.24759
91	GO:0000340	RNA 7-methylguanosine cap binding	0.24753
92	GO:0009057	macromolecule catabolic process	0.24681
93	GO:0071008	U2-type post-mRNA release spliceosomal complex	0.2448
94	GO:0071014	post-mRNA release spliceosomal complex	0.2448
95	GO:0071840	cellular component organization or biogenesis	0.24408
96	GO:0000289	nuclear-transcribed mRNA poly(A) tail shortening	0.24401
97	GO:0044444	cytoplasmic part	0.24401
98	GO:0015966	diadenosine tetraphosphate biosynthetic process	0.24214
99	GO:0015959	diadenosine polyphosphate metabolic process	0.24214
100	GO:0015960	diadenosine polyphosphate biosynthetic process	0.24214
101	GO:0015965	diadenosine tetraphosphate metabolic process	0.24214
102	GO:0043023	ribosomal large subunit binding	0.2418
103	GO:0071167	ribonucleoprotein complex import into nucleus	0.24158
104	GO:0051082	unfolded protein binding	0.24023
105	GO:0061574	ASAP complex	0.24021
106	GO:0006364	rRNA processing	0.2388
107	GO:0006396	RNA processing	0.23781
108	GO:0034641	cellular nitrogen compound metabolic process	0.23729
109	GO:0046907	intracellular transport	0.23723
110	GO:0060699	regulation of endoribonuclease activity	0.23659
111	GO:0060735	regulation of eIF2 alpha phosphorylation by dsRNA	0.23659
112	GO:0005761	mitochondrial ribosome	0.23618
113	GO:0000313	organellar ribosome	0.23618
114	GO:0071159	NF-kappaB complex	0.23599
115	GO:1902546	positive regulation of DNA N-glycosylase activity	0.23599
116	GO:1902544	regulation of DNA N-glycosylase activity	0.23599
117	GO:0016072	rRNA metabolic process	0.23581
118	GO:0005687	U4 snRNP	0.23581
119	GO:0044248	cellular catabolic process	0.235
120	GO:0000339	RNA cap binding	0.23425
121	GO:0044267	cellular protein metabolic process	0.23314
122	GO:0071146	SMAD3-SMAD4 protein complex	0.23301
123	GO:0034660	ncRNA metabolic process	0.23301
124	GO:0030686	90S preribosome	0.23284
125	GO:0071920	cleavage body	0.2328
126	GO:0009123	nucleoside monophosphate metabolic process	0.2328
127	GO:0006608	snRNP protein import into nucleus	0.2328
128	GO:0010826	negative regulation of centrosome duplication	0.23258
129	GO:0036009	protein-glutamine N-methyltransferase activity	0.23258
130	GO:1990259	histone-glutamine methyltransferase activity	0.23258
131	GO:1990258	histone glutamine methylation	0.23258
132	GO:0016074	snoRNA metabolic process	0.23246
133	GO:0006725	cellular aromatic compound metabolic process	0.23178
134	GO:0046483	heterocycle metabolic process	0.23129
135	GO:0016149	translation release factor activity, codon specific	0.23128
136	GO:0070761	pre-snoRNP complex	0.22983
137	GO:0070006	metalloaminopeptidase activity	0.22964
138	GO:0001652	granular component	0.22934
139	GO:0016281	eukaryotic translation initiation factor 4F complex	0.22892
140	GO:0006450	regulation of translational fidelity	0.22828
141	GO:0006446	regulation of translational initiation	0.22736
142	GO:0034470	ncRNA processing	0.22693
143	GO:0042254	ribosome biogenesis	0.22693
144	GO:0003921	GMP synthase activity	0.22664
145	GO:0003922	GMP synthase (glutamine-hydrolyzing) activity	0.22664
146	GO:0009141	nucleoside triphosphate metabolic process	0.22652
147	GO:0001054	RNA polymerase I activity	0.22611
148	GO:0034709	methylosome	0.22399
149	GO:0016482	cytoplasmic transport	0.22399
150	GO:0009205	purine ribonucleoside triphosphate metabolic process	0.2236
151	GO:0050685	positive regulation of mRNA processing	0.22358
152	GO:0065003	macromolecular complex assembly	0.22355
153	GO:0031369	translation initiation factor binding	0.22122
154	GO:0042255	ribosome assembly	0.22107
155	GO:0009119	ribonucleoside metabolic process	0.22079
156	GO:0009199	ribonucleoside triphosphate metabolic process	0.22067
157	GO:0005683	U7 snRNP	0.22013
158	GO:0030490	maturation of SSU-rRNA	0.21947
159	GO:0005736	DNA-directed RNA polymerase I complex	0.21947
160	GO:0043024	ribosomal small subunit binding	0.2184
161	GO:0003899	DNA-directed RNA polymerase activity	0.2183
162	GO:0005850	eukaryotic translation initiation factor 2 complex	0.2183
163	GO:0034062	RNA polymerase activity	0.2183
164	GO:0005685	U1 snRNP	0.21816
165	GO:0006430	lysyl-tRNA aminoacylation	0.21807
166	GO:0071822	protein complex subunit organization	0.21807
167	GO:0004824	lysine-tRNA ligase activity	0.21807
168	GO:0009144	purine nucleoside triphosphate metabolic process	0.21787
169	GO:0042256	mature ribosome assembly	0.21785
170	GO:0005634	nucleus	0.21733
171	GO:0009124	nucleoside monophosphate biosynthetic process	0.21733
172	GO:0006417	regulation of translation	0.21662
173	GO:0001055	RNA polymerase II activity	0.21662
174	GO:0006807	nitrogen compound metabolic process	0.21582
175	GO:0005852	eukaryotic translation initiation factor 3 complex	0.21574
176	GO:2000277	positive regulation of oxidative phosphorylation uncoupler activity	0.2154
177	GO:0001732	formation of translation initiation complex	0.21525
178	GO:0010998	regulation of translational initiation by eIF2 alpha phosphorylation	0.21521
179	GO:0051029	rRNA transport	0.21498
180	GO:0060700	regulation of ribonuclease activity	0.21484
181	GO:0043022	ribosome binding	0.21409
182	GO:0005853	eukaryotic translation elongation factor 1 complex	0.21409
183	GO:0001650	fibrillar center	0.21372
184	GO:0004004	ATP-dependent RNA helicase activity	0.21372
185	GO:0070131	positive regulation of mitochondrial translation	0.21365
186	GO:0016070	RNA metabolic process	0.21292
187	GO:0019907	cyclin-dependent protein kinase activating kinase holoenzyme complex	0.21283
188	GO:0016817	hydrolase activity, acting on acid anhydrides	0.2126
189	GO:0042274	ribosomal small subunit biogenesis	0.21251
190	GO:1902494	catalytic complex	0.21251
191	GO:0009116	nucleoside metabolic process	0.21227
192	GO:1901657	glycosyl compound metabolic process	0.21227
193	GO:0090502	RNA phosphodiester bond hydrolysis, endonucleolytic	0.21207
194	GO:0017148	negative regulation of translation	0.21195
195	GO:0009156	ribonucleoside monophosphate biosynthetic process	0.21154
196	GO:0019948	SUMO activating enzyme activity	0.21083
197	GO:0003724	RNA helicase activity	0.21083
198	GO:0005846	nuclear cap binding complex	0.21077
199	GO:0016818	hydrolase activity, acting on acid anhydrides, in phosphorus-containing anhydrides	0.20972
200	GO:0033036	macromolecule localization	0.20972
201	GO:1902582	single-organism intracellular transport	0.20962
202	GO:0046128	purine ribonucleoside metabolic process	0.20939
203	GO:0042278	purine nucleoside metabolic process	0.20939
204	GO:0008097	5S rRNA binding	0.20934
205	GO:0071166	ribonucleoprotein complex localization	0.20907
206	GO:0035145	exon-exon junction complex	0.20856
207	GO:0000961	negative regulation of mitochondrial RNA catabolic process	0.20856
208	GO:0033290	eukaryotic 48S preinitiation complex	0.20714
209	GO:0016282	eukaryotic 43S preinitiation complex	0.20714
210	GO:0003743	translation initiation factor activity	0.20714
211	GO:0070993	translation preinitiation complex	0.20714
212	GO:0016462	pyrophosphatase activity	0.20685
213	GO:0000315	organellar large ribosomal subunit	0.20661
214	GO:0005762	mitochondrial large ribosomal subunit	0.20661
215	GO:0017111	nucleoside-triphosphatase activity	0.20652
216	GO:0043234	protein complex	0.20618
217	GO:0019538	protein metabolic process	0.20615
218	GO:0000462	maturation of SSU-rRNA from tricistronic rRNA transcript (SSU-rRNA, 5.8S rRNA, LSU-rRNA)	0.20579
219	GO:1990234	transferase complex	0.20579
220	GO:0034655	nucleobase-containing compound catabolic process	0.2057
221	GO:0000049	tRNA binding	0.2057
222	GO:1901360	organic cyclic compound metabolic process	0.20563
223	GO:0000447	endonucleolytic cleavage in ITS1 to separate SSU-rRNA from 5.8S rRNA and LSU-rRNA from tricistronic rRNA transcript (SSU-rRNA, 5.8S rRNA, LSU-rRNA)	0.20503
224	GO:0000469	cleavage involved in rRNA processing	0.20503
225	GO:0000478	endonucleolytic cleavage involved in rRNA processing	0.20503
226	GO:0000479	endonucleolytic cleavage of tricistronic rRNA transcript (SSU-rRNA, 5.8S rRNA, LSU-rRNA)	0.20503
227	GO:0005697	telomerase holoenzyme complex	0.20461
228	GO:0030292	protein tyrosine kinase inhibitor activity	0.20393
229	hsa03020	RNA polymerase	0.20389
230	GO:0032437	cuticular plate	0.20378
231	GO:0005665	DNA-directed RNA polymerase II, core complex	0.20375
232	GO:0000387	spliceosomal snRNP assembly	0.20375
233	hsa03008	Ribosome biogenesis in eukaryotes	0.20375
234	GO:0097177	mitochondrial ribosome binding	0.20372
235	GO:0048633	positive regulation of skeletal muscle tissue growth	0.20333
236	GO:0009127	purine nucleoside monophosphate biosynthetic process	0.20294
237	GO:0009168	purine ribonucleoside monophosphate biosynthetic process	0.20294
238	GO:0044270	cellular nitrogen compound catabolic process	0.20285
239	GO:0019439	aromatic compound catabolic process	0.20285
240	GO:0046700	heterocycle catabolic process	0.20285
241	GO:0005689	U12-type spliceosomal complex	0.20285
242	GO:0034613	cellular protein localization	0.20224
243	GO:0008186	RNA-dependent ATPase activity	0.20224
244	GO:0006886	intracellular protein transport	0.20224
245	GO:0070727	cellular macromolecule localization	0.20224
246	GO:0000957	mitochondrial RNA catabolic process	0.20218
247	GO:0000960	regulation of mitochondrial RNA catabolic process	0.20218
248	GO:0017070	U6 snRNA binding	0.20159
249	GO:0039534	negative regulation of MDA-5 signaling pathway	0.20148
250	GO:0031440	regulation of mRNA 3'-end processing	0.2014
251	GO:0044387	negative regulation of protein kinase activity by regulation of protein phosphorylation	0.20139
252	GO:0010992	ubiquitin homeostasis	0.20135
253	GO:0000166	nucleotide binding	0.20114
254	GO:0042273	ribosomal large subunit biogenesis	0.20105
255	GO:0005654	nucleoplasm	0.20091
256	GO:0061024	membrane organization	0.20091
257	GO:0016887	ATPase activity	0.20082
258	GO:0000395	mRNA 5'-splice site recognition	0.20052
259	GO:1901575	organic substance catabolic process	0.20046
260	GO:0090304	nucleic acid metabolic process	0.20034
261	GO:0001731	formation of translation preinitiation complex	0.19978
262	GO:0032241	positive regulation of nucleobase-containing compound transport	0.19933
263	GO:0008135	translation factor activity, nucleic acid binding	0.19862
264	GO:1901165	positive regulation of trophoblast cell migration	0.19856
265	GO:1901265	nucleoside phosphate binding	0.19831
266	GO:0031442	positive regulation of mRNA 3'-end processing	0.19827
267	GO:0034719	SMN-Sm protein complex	0.19821
268	GO:0005785	signal recognition particle receptor complex	0.19764
269	GO:0034708	methyltransferase complex	0.19726
270	GO:1901361	organic cyclic compound catabolic process	0.19717
271	GO:0005488	binding	0.19703
272	GO:0008541	proteasome regulatory particle, lid subcomplex	0.19657
273	GO:0005742	mitochondrial outer membrane translocase complex	0.19657
274	GO:0090204	protein localization to nuclear pore	0.19652
275	GO:0051168	nuclear export	0.1958
276	GO:0008143	poly(A) binding	0.19549
277	GO:0003697	single-stranded DNA binding	0.19539
278	GO:0000461	endonucleolytic cleavage to generate mature 3'-end of SSU-rRNA from (SSU-rRNA, 5.8S rRNA, LSU-rRNA)	0.19524
279	GO:0016779	nucleotidyltransferase activity	0.19517
280	GO:0006448	regulation of translational elongation	0.19517
281	GO:0006412	translation	0.19435
282	GO:0019068	virion assembly	0.19421
283	GO:0008312	7S RNA binding	0.19413
284	GO:0031125	rRNA 3'-end processing	0.1937
285	GO:0070564	positive regulation of vitamin D receptor signaling pathway	0.19334
286	GO:0030150	protein import into mitochondrial matrix	0.19257
287	GO:0071569	protein ufmylation	0.19257
288	GO:0034455	t-UTP complex	0.19243
289	GO:0051083	'de novo' cotranslational protein folding	0.19243
290	GO:0010501	RNA secondary structure unwinding	0.19205
291	GO:0008612	peptidyl-lysine modification to hypusine	0.19164
292	GO:0046516	hypusine metabolic process	0.19164
293	GO:0000314	organellar small ribosomal subunit	0.19132
294	GO:0005763	mitochondrial small ribosomal subunit	0.19132
295	GO:0001522	pseudouridine synthesis	0.19094
296	GO:0033677	DNA/RNA helicase activity	0.1909
297	GO:1901421	positive regulation of response to alcohol	0.19055
298	GO:0030984	kininogen binding	0.19019
299	GO:0071010	prespliceosome	0.19019
300	GO:0071004	U2-type prespliceosome	0.19019
301	GO:0000243	commitment complex	0.19019
302	GO:0005840	ribosome	0.18962
303	GO:2000275	regulation of oxidative phosphorylation uncoupler activity	0.18943
304	GO:0039533	regulation of MDA-5 signaling pathway	0.18896
305	GO:0009139	pyrimidine nucleoside diphosphate biosynthetic process	0.18873
306	GO:0009196	pyrimidine deoxyribonucleoside diphosphate metabolic process	0.18873
307	GO:0009197	pyrimidine deoxyribonucleoside diphosphate biosynthetic process	0.18873
308	GO:0002135	CTP binding	0.18865
309	GO:0032071	regulation of endodeoxyribonuclease activity	0.18773
310	GO:0006407	rRNA export from nucleus	0.18753
311	GO:0007072	positive regulation of transcription on exit from mitosis	0.1874
312	GO:0005731	nucleolus organizer region	0.1874
313	GO:0030874	nucleolar chromatin	0.1874
314	GO:0019082	viral protein processing	0.18694
315	GO:0003735	structural constituent of ribosome	0.18683
316	GO:0015935	small ribosomal subunit	0.18683
317	GO:0070717	poly-purine tract binding	0.1868
318	GO:0009056	catabolic process	0.18666
319	GO:0036094	small molecule binding	0.18653
320	GO:0042455	ribonucleoside biosynthetic process	0.18605
321	GO:0071256	translocon complex	0.18594
322	GO:0005784	Sec61 translocon complex	0.18594
323	GO:0008024	positive transcription elongation factor complex b	0.1859
324	GO:0031429	box H/ACA snoRNP complex	0.18536
325	GO:0032543	mitochondrial translation	0.18532
326	GO:0001849	complement component C1q binding	0.18498
327	GO:0043628	ncRNA 3'-end processing	0.18466
328	GO:0005684	U2-type spliceosomal complex	0.18433
329	GO:0039532	negative regulation of viral-induced cytoplasmic pattern recognition receptor signaling pathway	0.18427
330	GO:0039536	negative regulation of RIG-I signaling pathway	0.18427
331	GO:0006424	glutamyl-tRNA aminoacylation	0.1842
332	GO:0004818	glutamate-tRNA ligase activity	0.1842
333	GO:0019773	proteasome core complex, alpha-subunit complex	0.1842
334	GO:0048631	regulation of skeletal muscle tissue growth	0.18419
335	GO:0072594	establishment of protein localization to organelle	0.18405
336	GO:0034729	histone H3-K79 methylation	0.18405
337	GO:0006605	protein targeting	0.18405
338	GO:0000027	ribosomal large subunit assembly	0.18405
339	GO:0044391	ribosomal subunit	0.18405
340	GO:2001160	regulation of histone H3-K79 methylation	0.18405
341	GO:0070992	translation initiation complex	0.18405
342	GO:0033291	eukaryotic 80S initiation complex	0.18405
343	GO:2001162	positive regulation of histone H3-K79 methylation	0.18405
344	GO:0034463	90S preribosome assembly	0.18405
345	GO:0005754	mitochondrial proton-transporting ATP synthase, catalytic core	0.18403
346	GO:0045267	proton-transporting ATP synthase, catalytic core	0.18403
347	GO:0015031	protein transport	0.18383
348	GO:0003938	IMP dehydrogenase activity	0.18373
349	GO:0004827	proline-tRNA ligase activity	0.18328
350	GO:0006433	prolyl-tRNA aminoacylation	0.18328
351	GO:0003746	translation elongation factor activity	0.18295
352	GO:0019083	viral transcription	0.18258
353	GO:0009201	ribonucleoside triphosphate biosynthetic process	0.18256
354	GO:0070389	chaperone cofactor-dependent protein refolding	0.18256
355	GO:0017098	sulfonylurea receptor binding	0.18204
356	GO:0006390	transcription from mitochondrial promoter	0.18161
357	GO:0005642	annulate lamellae	0.18143
358	GO:0036260	RNA capping	0.18127
359	GO:0009452	7-methylguanosine RNA capping	0.18127
360	GO:0006413	translational initiation	0.18127
361	GO:0006370	7-methylguanosine mRNA capping	0.18127
362	GO:0033365	protein localization to organelle	0.18127
363	GO:0006610	ribosomal protein import into nucleus	0.18116
364	GO:0090261	positive regulation of inclusion body assembly	0.18102
365	GO:0043558	regulation of translational initiation in response to stress	0.18096
366	GO:0045901	positive regulation of translational elongation	0.18052
367	GO:0019843	rRNA binding	0.18039
368	GO:0070003	threonine-type peptidase activity	0.18018
369	GO:0004298	threonine-type endopeptidase activity	0.18018
370	GO:0030822	positive regulation of cAMP catabolic process	0.17997
371	GO:0030807	positive regulation of cyclic nucleotide catabolic process	0.17997
372	GO:1901659	glycosyl compound biosynthetic process	0.1798
373	GO:0042769	DNA damage response, detection of DNA damage	0.17932
374	GO:0030911	TPR domain binding	0.17932
375	GO:2000823	regulation of androgen receptor activity	0.17888
376	GO:0008428	ribonuclease inhibitor activity	0.17884
377	GO:0005844	polysome	0.17874
378	GO:0009048	dosage compensation by inactivation of X chromosome	0.17874
379	GO:0005854	nascent polypeptide-associated complex	0.17867
380	GO:1901227	negative regulation of transcription from RNA polymerase II promoter involved in heart development	0.17867
381	GO:0006401	RNA catabolic process	0.17851
382	hsa03010	Ribosome	0.17851
383	GO:0097157	pre-mRNA intronic binding	0.17824
384	GO:0065010	extracellular membrane-bounded organelle	0.17771
385	GO:0043230	extracellular organelle	0.17771
386	GO:0070062	extracellular vesicular exosome	0.17771
387	GO:0070129	regulation of mitochondrial translation	0.17722
388	GO:0048524	positive regulation of viral process	0.17706
389	GO:0009142	nucleoside triphosphate biosynthetic process	0.17705
390	GO:0016890	site-specific endodeoxyribonuclease activity, specific for altered base	0.17705
391	GO:0009163	nucleoside biosynthetic process	0.1765
392	GO:0009143	nucleoside triphosphate catabolic process	0.17648
393	GO:0001056	RNA polymerase III activity	0.17609
394	GO:0009138	pyrimidine nucleoside diphosphate metabolic process	0.17592
395	GO:0002134	UTP binding	0.17585
396	GO:0001884	pyrimidine nucleoside binding	0.17585
397	GO:0032551	pyrimidine ribonucleoside binding	0.17585
398	GO:0030820	regulation of cAMP catabolic process	0.17585
399	GO:0030805	regulation of cyclic nucleotide catabolic process	0.17585
400	GO:0071987	WD40-repeat domain binding	0.1758
401	GO:0070972	protein localization to endoplasmic reticulum	0.17576
402	GO:0022627	cytosolic small ribosomal subunit	0.17576
403	GO:0044802	single-organism membrane organization	0.17576
404	GO:0043633	polyadenylation-dependent RNA catabolic process	0.17576
405	GO:0009303	rRNA transcription	0.17571
406	GO:0045716	positive regulation of low-density lipoprotein particle receptor biosynthetic process	0.17571
407	GO:0009451	RNA modification	0.17502
408	GO:0072523	purine-containing compound catabolic process	0.17501
409	GO:0006195	purine nucleotide catabolic process	0.17501
410	GO:0032790	ribosome disassembly	0.17466
411	GO:0044445	cytosolic part	0.17432
412	GO:0015934	large ribosomal subunit	0.17432
413	GO:0043902	positive regulation of multi-organism process	0.17432
414	GO:0009203	ribonucleoside triphosphate catabolic process	0.17414
415	GO:0009207	purine ribonucleoside triphosphate catabolic process	0.17414
416	GO:0031616	spindle pole centrosome	0.17387
417	GO:0046130	purine ribonucleoside catabolic process	0.17378
418	GO:0006152	purine nucleoside catabolic process	0.17378
419	GO:0055087	Ski complex	0.17377
420	GO:0006405	RNA export from nucleus	0.17357
421	GO:0033123	positive regulation of purine nucleotide catabolic process	0.17335
422	GO:0030813	positive regulation of nucleotide catabolic process	0.17335
423	GO:0000993	RNA polymerase II core binding	0.1732
424	GO:0006415	translational termination	0.17301
425	GO:0006402	mRNA catabolic process	0.17301
426	GO:0072599	establishment of protein localization to endoplasmic reticulum	0.17301
427	GO:0045047	protein targeting to ER	0.17301
428	GO:0000956	nuclear-transcribed mRNA catabolic process	0.17301
429	GO:0006414	translational elongation	0.17301
430	GO:0006613	cotranslational protein targeting to membrane	0.17301
431	GO:0006614	SRP-dependent cotranslational protein targeting to membrane	0.17301
432	GO:0005055	laminin receptor activity	0.17289
433	GO:0034645	cellular macromolecule biosynthetic process	0.17268
434	GO:0007021	tubulin complex assembly	0.17268
435	GO:0009154	purine ribonucleotide catabolic process	0.17232
436	GO:0009261	ribonucleotide catabolic process	0.17232
437	GO:0048500	signal recognition particle	0.17192
438	GO:0005786	signal recognition particle, endoplasmic reticulum targeting	0.17192
439	GO:0042451	purine nucleoside biosynthetic process	0.17159
440	GO:0046129	purine ribonucleoside biosynthetic process	0.17159
441	GO:0006449	regulation of translational termination	0.17159
442	GO:0000466	maturation of 5.8S rRNA from tricistronic rRNA transcript (SSU-rRNA, 5.8S rRNA, LSU-rRNA)	0.17159
443	GO:0050434	positive regulation of viral transcription	0.17158
444	GO:0005047	signal recognition particle binding	0.17158
445	GO:0019058	viral life cycle	0.17158
446	GO:0009146	purine nucleoside triphosphate catabolic process	0.17145
447	GO:0042026	protein refolding	0.17109
448	GO:0071204	histone pre-mRNA 3'end processing complex	0.17109
449	GO:0031124	mRNA 3'-end processing	0.17084
450	GO:0006406	mRNA export from nucleus	0.17084
451	GO:0006360	transcription from RNA polymerase I promoter	0.17046
452	GO:0006457	protein folding	0.17046
453	GO:0071817	MMXD complex	0.17031
454	GO:0008104	protein localization	0.17031
455	GO:0090150	establishment of protein localization to membrane	0.17028
456	GO:0044451	nucleoplasm part	0.17028
457	GO:0007023	post-chaperonin tubulin folding pathway	0.16919
458	GO:0044208	'de novo' AMP biosynthetic process	0.16888
459	GO:0005759	mitochondrial matrix	0.16888
460	GO:0019080	viral gene expression	0.16886
461	GO:0000291	nuclear-transcribed mRNA catabolic process, exonucleolytic	0.16886
462	GO:0043241	protein complex disassembly	0.16886
463	GO:0000460	maturation of 5.8S rRNA	0.16886
464	GO:0044033	multi-organism metabolic process	0.16886
465	GO:0016604	nuclear body	0.16886
466	GO:0043624	cellular protein complex disassembly	0.16886
467	GO:0000932	cytoplasmic mRNA processing body	0.16878
468	GO:0045727	positive regulation of translation	0.16859
469	GO:0006386	termination of RNA polymerase III transcription	0.16835
470	GO:0009145	purine nucleoside triphosphate biosynthetic process	0.16835
471	GO:0006385	transcription elongation from RNA polymerase III promoter	0.16835
472	GO:0070125	mitochondrial translational elongation	0.16811
473	GO:0051131	chaperone-mediated protein complex assembly	0.1681
474	GO:0004638	phosphoribosylaminoimidazole carboxylase activity	0.16795
475	GO:0004639	phosphoribosylaminoimidazolesuccinocarboxamide synthase activity	0.16795
476	GO:0045184	establishment of protein localization	0.16784
477	GO:0022411	cellular component disassembly	0.16774
478	GO:0042776	mitochondrial ATP synthesis coupled proton transport	0.16774
479	GO:0005787	signal peptidase complex	0.16774
480	GO:0000184	nuclear-transcribed mRNA catabolic process, nonsense-mediated decay	0.16756
481	GO:0006612	protein targeting to membrane	0.16756
482	GO:0072657	protein localization to membrane	0.16756
483	GO:0060268	negative regulation of respiratory burst	0.1675
484	GO:0060266	negative regulation of respiratory burst involved in inflammatory response	0.1675
485	GO:0010494	cytoplasmic stress granule	0.16749
486	GO:0017069	snRNA binding	0.16686
487	GO:0005198	structural molecule activity	0.16686
488	GO:0032558	adenyl deoxyribonucleotide binding	0.16653
489	GO:0032564	dATP binding	0.16653
490	GO:0042454	ribonucleoside catabolic process	0.16653
491	GO:0005839	proteasome core complex	0.16646
492	GO:0009059	macromolecule biosynthetic process	0.16633
493	GO:0071028	nuclear mRNA surveillance	0.16618
494	hsa00240	Pyrimidine metabolism	0.16618
495	GO:0071027	nuclear RNA surveillance	0.16618
496	GO:0022625	cytosolic large ribosomal subunit	0.16614
497	GO:0022626	cytosolic ribosome	0.16614
498	hsa05016	Huntington's disease	0.16614
499	GO:0032984	macromolecular complex disassembly	0.16614
500	GO:0009164	nucleoside catabolic process	0.16612
501	GO:1901658	glycosyl compound catabolic process	0.16612
502	GO:0043555	regulation of translation in response to stress	0.16612
503	GO:0031370	eukaryotic initiation factor 4G binding	0.16526
504	GO:0005666	DNA-directed RNA polymerase III complex	0.16526
505	GO:0071344	diphosphate metabolic process	0.16526
506	GO:0009206	purine ribonucleoside triphosphate biosynthetic process	0.16526
507	GO:0043047	single-stranded telomeric DNA binding	0.16517
508	GO:0042645	mitochondrial nucleoid	0.16504
509	GO:0003725	double-stranded RNA binding	0.16475
510	GO:0045905	positive regulation of translational termination	0.16417
511	GO:0006452	translational frameshifting	0.16417
512	GO:0006403	RNA localization	0.16374
513	GO:0031123	RNA 3'-end processing	0.16374
514	GO:0032557	pyrimidine ribonucleotide binding	0.16371
515	GO:1902578	single-organism localization	0.16344
516	GO:1902580	single-organism cellular localization	0.16344
517	GO:0046933	proton-transporting ATP synthase activity, rotational mechanism	0.16344
518	GO:0015985	energy coupled proton transport, down electrochemical gradient	0.16344
519	GO:0015986	ATP synthesis coupled proton transport	0.16344
520	GO:0030575	nuclear body organization	0.16291
521	GO:0097452	GAIT complex	0.16291
522	GO:0006391	transcription initiation from mitochondrial promoter	0.16234
523	GO:0008320	protein transmembrane transporter activity	0.16234
524	GO:0009166	nucleotide catabolic process	0.1622
525	GO:0033119	negative regulation of RNA splicing	0.16214
526	GO:0007000	nucleolus organization	0.16208
527	GO:0035639	purine ribonucleoside triphosphate binding	0.16208
528	GO:0022884	macromolecule transmembrane transporter activity	0.16148
529	GO:0000028	ribosomal small subunit assembly	0.16148
530	hsa03018	RNA degradation	0.16148
531	GO:0004817	cysteine-tRNA ligase activity	0.16148
532	GO:0004045	aminoacyl-tRNA hydrolase activity	0.16148
533	GO:0006423	cysteinyl-tRNA aminoacylation	0.16148
534	GO:0015320	phosphate ion carrier activity	0.16081
535	hsa03060	Protein export	0.15998
536	GO:0030532	small nuclear ribonucleoprotein complex	0.15998
537	GO:0045292	mRNA cis splicing, via spliceosome	0.15966
538	GO:1901292	nucleoside phosphate catabolic process	0.15958
539	GO:0070562	regulation of vitamin D receptor signaling pathway	0.15954
540	GO:0005048	signal sequence binding	0.15952
541	GO:0000974	Prp19 complex	0.15952
542	GO:0017076	purine nucleotide binding	0.15952
543	GO:0044620	ACP phosphopantetheine attachment site binding	0.15949
544	GO:0051192	prosthetic group binding	0.15949
545	GO:0000036	ACP phosphopantetheine attachment site binding involved in fatty acid biosynthetic process	0.15949
546	GO:0015949	nucleobase-containing small molecule interconversion	0.15949
547	GO:0008033	tRNA processing	0.15945
548	GO:0032549	ribonucleoside binding	0.15942
549	GO:2000622	regulation of nuclear-transcribed mRNA catabolic process, nonsense-mediated decay	0.1588
550	GO:0009295	nucleoid	0.1588
551	GO:2000623	negative regulation of nuclear-transcribed mRNA catabolic process, nonsense-mediated decay	0.1588
552	GO:0035927	RNA import into mitochondrion	0.15879
553	GO:0035928	rRNA import into mitochondrion	0.15879
554	GO:0006399	tRNA metabolic process	0.15856
555	GO:0044249	cellular biosynthetic process	0.15851
556	GO:0015931	nucleobase-containing compound transport	0.15834
557	GO:0051236	establishment of RNA localization	0.15834
558	GO:0050657	nucleic acid transport	0.15834
559	GO:0050658	RNA transport	0.15834
560	GO:0004576	oligosaccharyl transferase activity	0.15806
561	GO:0004386	helicase activity	0.15698
562	GO:0046112	nucleobase biosynthetic process	0.15689
563	GO:0006851	mitochondrial calcium ion transport	0.1568
564	GO:0051028	mRNA transport	0.15565
565	GO:1901836	regulation of transcription of nuclear large rRNA transcript from RNA polymerase I promoter	0.15565
566	GO:0090232	positive regulation of spindle checkpoint	0.15549
567	GO:0005739	mitochondrion	0.15548
568	GO:0033342	negative regulation of collagen binding	0.15539
569	GO:0005750	mitochondrial respiratory chain complex III	0.15498
570	GO:0045897	positive regulation of transcription during mitosis	0.15498
571	GO:0045275	respiratory chain complex III	0.15498
572	GO:0006283	transcription-coupled nucleotide-excision repair	0.15498
573	GO:0017101	aminoacyl-tRNA synthetase multienzyme complex	0.15491
574	GO:0001882	nucleoside binding	0.15442
575	GO:0032554	purine deoxyribonucleotide binding	0.15439
576	GO:0034518	RNA cap binding complex	0.15436
577	GO:0071208	histone pre-mRNA DCP binding	0.15421
578	GO:0042623	ATPase activity, coupled	0.15417
579	GO:0010509	polyamine homeostasis	0.15348
580	GO:0002181	cytoplasmic translation	0.15343
581	GO:1901838	positive regulation of transcription of nuclear large rRNA transcript from RNA polymerase I promoter	0.15297
582	GO:0019781	NEDD8 activating enzyme activity	0.15297
583	GO:0070626	(S)-2-(5-amino-1-(5-phospho-D-ribosyl)imidazole-4-carboxamido)succinate AMP-lyase (fumarate-forming) activity	0.15283
584	GO:0004018	N6-(1,2-dicarboxyethyl)AMP AMP-lyase (fumarate-forming) activity	0.15283
585	GO:0003968	RNA-directed RNA polymerase activity	0.15283
586	GO:0006354	DNA-templated transcription, elongation	0.15283
587	GO:0050220	prostaglandin-E synthase activity	0.15283
588	GO:0017126	nucleologenesis	0.15273
589	GO:0004849	uridine kinase activity	0.15273
590	GO:0005638	lamin filament	0.15247
591	GO:0090267	positive regulation of mitotic cell cycle spindle assembly checkpoint	0.15234
592	GO:0046434	organophosphate catabolic process	0.15234
593	GO:0006397	mRNA processing	0.15192
594	GO:0044429	mitochondrial part	0.15167
595	GO:0031365	N-terminal protein amino acid modification	0.15158
596	GO:0030578	PML body organization	0.15095
597	GO:0032552	deoxyribonucleotide binding	0.15085
598	GO:0030681	multimeric ribonuclease P complex	0.15084
599	GO:0005655	nucleolar ribonuclease P complex	0.15084
600	GO:0030677	ribonuclease P complex	0.15084
601	GO:0004822	isoleucine-tRNA ligase activity	0.15037
602	GO:0006428	isoleucyl-tRNA aminoacylation	0.15037
603	GO:0005681	spliceosomal complex	0.1503
604	GO:0006362	transcription elongation from RNA polymerase I promoter	0.1502
605	GO:0060264	regulation of respiratory burst involved in inflammatory response	0.15006
606	GO:0002536	respiratory burst involved in inflammatory response	0.15006
607	GO:0035613	RNA stem-loop binding	0.14978
608	GO:0006754	ATP biosynthetic process	0.14936
609	GO:0015450	P-P-bond-hydrolysis-driven protein transmembrane transporter activity	0.14912
610	GO:0005845	mRNA cap binding complex	0.14912
611	GO:0005686	U2 snRNP	0.14902
612	GO:0090501	RNA phosphodiester bond hydrolysis	0.14898
613	GO:0045261	proton-transporting ATP synthase complex, catalytic core F(1)	0.14896
614	GO:0071806	protein transmembrane transport	0.14896
615	GO:0005753	mitochondrial proton-transporting ATP synthase complex	0.14877
616	GO:0045259	proton-transporting ATP synthase complex	0.14877
617	hsa05012	Parkinson's disease	0.14877
618	GO:0045263	proton-transporting ATP synthase complex, coupling factor F(o)	0.14877
619	GO:0071001	U4/U6 snRNP	0.14877
620	GO:0007084	mitotic nuclear envelope reassembly	0.14826
621	GO:0031468	nuclear envelope reassembly	0.14826
622	GO:0031975	envelope	0.1482
623	GO:0031967	organelle envelope	0.1482
624	GO:0070545	PeBoW complex	0.14757
625	GO:0016681	oxidoreductase activity, acting on diphenols and related substances as donors, cytochrome as acceptor	0.14757
626	GO:0000470	maturation of LSU-rRNA	0.14757
627	GO:0008121	ubiquinol-cytochrome-c reductase activity	0.14757
628	GO:0000463	maturation of LSU-rRNA from tricistronic rRNA transcript (SSU-rRNA, 5.8S rRNA, LSU-rRNA)	0.14757
629	GO:0045714	regulation of low-density lipoprotein particle receptor biosynthetic process	0.14752
630	GO:0046602	regulation of mitotic centrosome separation	0.14749
631	GO:0051059	NF-kappaB binding	0.14741
632	GO:0042790	transcription of nuclear large rRNA transcript from RNA polymerase I promoter	0.1471
633	GO:0007549	dosage compensation	0.14676
634	GO:0034046	poly(G) binding	0.14675
635	GO:0002840	regulation of T cell mediated immune response to tumor cell	0.14669
636	GO:0002842	positive regulation of T cell mediated immune response to tumor cell	0.14669
637	GO:0002424	T cell mediated immune response to tumor cell	0.14669
638	GO:0032555	purine ribonucleotide binding	0.14665
639	GO:0000375	RNA splicing, via transesterification reactions	0.14659
640	GO:0008380	RNA splicing	0.14659
641	GO:0000377	RNA splicing, via transesterification reactions with bulged adenosine as nucleophile	0.14659
642	GO:0000398	mRNA splicing, via spliceosome	0.14659
643	GO:0046607	positive regulation of centrosome cycle	0.14652
644	GO:0032550	purine ribonucleoside binding	0.14648
645	GO:0008180	COP9 signalosome	0.14639
646	GO:0009189	deoxyribonucleoside diphosphate biosynthetic process	0.14639
647	GO:0006425	glutaminyl-tRNA aminoacylation	0.14613
648	GO:0004819	glutamine-tRNA ligase activity	0.14613
649	GO:0071013	catalytic step 2 spliceosome	0.14613
650	GO:0016043	cellular component organization	0.14602
651	GO:0061014	positive regulation of mRNA catabolic process	0.14586
652	GO:0009982	pseudouridine synthase activity	0.14558
653	GO:0009113	purine nucleobase biosynthetic process	0.14526
654	GO:0060265	positive regulation of respiratory burst involved in inflammatory response	0.14493
655	GO:1901576	organic substance biosynthetic process	0.14491
656	GO:0044774	mitotic DNA integrity checkpoint	0.1448
657	GO:0008250	oligosaccharyltransferase complex	0.1448
658	GO:1901977	negative regulation of cell cycle checkpoint	0.14415
659	GO:2000002	negative regulation of DNA damage checkpoint	0.14415
660	GO:0001883	purine nucleoside binding	0.14408
661	GO:0003727	single-stranded RNA binding	0.14408
662	GO:1901193	regulation of formation of translation preinitiation complex	0.14393
663	GO:1901194	negative regulation of formation of translation preinitiation complex	0.14393
664	GO:0032988	ribonucleoprotein complex disassembly	0.14393
665	GO:0070262	peptidyl-serine dephosphorylation	0.1438
666	GO:0070035	purine NTP-dependent helicase activity	0.14377
667	GO:0008026	ATP-dependent helicase activity	0.14377
668	GO:0044455	mitochondrial membrane part	0.14349
669	GO:0061013	regulation of mRNA catabolic process	0.14334
670	GO:0044769	ATPase activity, coupled to transmembrane movement of ions, rotational mechanism	0.14297
671	GO:1901978	positive regulation of cell cycle checkpoint	0.14274
672	GO:0006361	transcription initiation from RNA polymerase I promoter	0.14235
673	GO:0006221	pyrimidine nucleotide biosynthetic process	0.14235
674	GO:0071035	nuclear polyadenylation-dependent rRNA catabolic process	0.14234
675	GO:0071046	nuclear polyadenylation-dependent ncRNA catabolic process	0.14234
676	GO:0043634	polyadenylation-dependent ncRNA catabolic process	0.14234
677	GO:0071029	nuclear ncRNA surveillance	0.14234
678	GO:0070585	protein localization to mitochondrion	0.14217
679	GO:0004579	dolichyl-diphosphooligosaccharide-protein glycotransferase activity	0.14217
680	GO:0002479	antigen processing and presentation of exogenous peptide antigen via MHC class I, TAP-dependent	0.14217
681	GO:0043928	exonucleolytic nuclear-transcribed mRNA catabolic process involved in deadenylation-dependent decay	0.14217
682	GO:0030330	DNA damage response, signal transduction by p53 class mediator	0.14189
683	GO:0006289	nucleotide-excision repair	0.14189
684	GO:0032553	ribonucleotide binding	0.14176
685	GO:0072655	establishment of protein localization to mitochondrion	0.14176
686	GO:0006177	GMP biosynthetic process	0.14175
687	GO:0009058	biosynthetic process	0.1416
688	GO:0032559	adenyl ribonucleotide binding	0.14124
689	GO:0030554	adenyl nucleotide binding	0.14124
690	GO:0090305	nucleic acid phosphodiester bond hydrolysis	0.14124
691	GO:0005524	ATP binding	0.14119
692	GO:0061136	regulation of proteasomal protein catabolic process	0.14119
693	GO:0016676	oxidoreductase activity, acting on a heme group of donors, oxygen as acceptor	0.14086
694	GO:0043039	tRNA aminoacylation	0.14086
695	GO:0015002	heme-copper terminal oxidase activity	0.14086
696	GO:0050145	nucleoside phosphate kinase activity	0.14086
697	GO:0004129	cytochrome-c oxidase activity	0.14086
698	GO:0006418	tRNA aminoacylation for protein translation	0.14086
699	GO:0046940	nucleoside monophosphate phosphorylation	0.14086
700	GO:0043038	amino acid activation	0.14086
701	GO:0016675	oxidoreductase activity, acting on a heme group of donors	0.14086
702	GO:0006368	transcription elongation from RNA polymerase II promoter	0.14036
703	GO:0007339	binding of sperm to zona pellucida	0.14002
704	GO:0006348	chromatin silencing at telomere	0.13986
705	GO:0006353	DNA-templated transcription, termination	0.1397
706	GO:0050684	regulation of mRNA processing	0.13956
707	GO:0002368	B cell cytokine production	0.13927
708	GO:0046782	regulation of viral transcription	0.13899
709	GO:0006839	mitochondrial transport	0.13899
710	GO:0070069	cytochrome complex	0.13899
711	GO:0031595	nuclear proteasome complex	0.1388
712	GO:0000275	mitochondrial proton-transporting ATP synthase complex, catalytic core F(1)	0.13869
713	GO:0045116	protein neddylation	0.13866
714	GO:0072331	signal transduction by p53 class mediator	0.13866
715	GO:0008379	thioredoxin peroxidase activity	0.13864
716	GO:0000354	cis assembly of pre-catalytic spliceosome	0.13864
717	GO:2000001	regulation of DNA damage checkpoint	0.13864
718	GO:0043631	RNA polyadenylation	0.13855
719	GO:0044773	mitotic DNA damage checkpoint	0.13855
720	GO:0022904	respiratory electron transport chain	0.13825
721	GO:0022900	electron transport chain	0.13825
722	GO:1902373	negative regulation of mRNA catabolic process	0.13815
723	GO:2000045	regulation of G1/S transition of mitotic cell cycle	0.13777
724	GO:0030942	endoplasmic reticulum signal peptide binding	0.13734
725	GO:0010948	negative regulation of cell cycle process	0.13718
726	GO:0006363	termination of RNA polymerase I transcription	0.13718
727	GO:0042162	telomeric DNA binding	0.13714
728	GO:0034063	stress granule assembly	0.13714
729	GO:0006379	mRNA cleavage	0.13707
730	GO:0002474	antigen processing and presentation of peptide antigen via MHC class I	0.13695
731	GO:0046604	positive regulation of mitotic centrosome separation	0.13674
732	GO:0004526	ribonuclease P activity	0.13674
733	GO:0035327	transcriptionally active chromatin	0.1367
734	GO:0009202	deoxyribonucleoside triphosphate biosynthetic process	0.13649
735	GO:0045738	negative regulation of DNA repair	0.13637
736	GO:0044783	G1 DNA damage checkpoint	0.13596
737	GO:0003747	translation release factor activity	0.13519
738	GO:0009147	pyrimidine nucleoside triphosphate metabolic process	0.13519
739	GO:0008079	translation termination factor activity	0.13519
740	GO:1901991	negative regulation of mitotic cell cycle phase transition	0.13519
741	hsa03040	Spliceosome	0.13472
742	GO:0005674	transcription factor TFIIF complex	0.13472
743	GO:0004528	phosphodiesterase I activity	0.13468
744	GO:0005623	cell	0.13465
745	GO:0044464	cell part	0.13465
746	GO:0045333	cellular respiration	0.13461
747	GO:0072528	pyrimidine-containing compound biosynthetic process	0.13461
748	GO:0016842	amidine-lyase activity	0.13448
749	GO:0006626	protein targeting to mitochondrion	0.13436
750	GO:0042590	antigen processing and presentation of exogenous peptide antigen via MHC class I	0.13436
751	GO:1902600	hydrogen ion transmembrane transport	0.13436
752	GO:0006167	AMP biosynthetic process	0.13364
753	GO:0006974	cellular response to DNA damage stimulus	0.13357
754	GO:0016884	carbon-nitrogen ligase activity, with glutamine as amido-N-donor	0.13339
755	GO:0031571	mitotic G1 DNA damage checkpoint	0.13338
756	GO:0044819	mitotic G1/S transition checkpoint	0.13338
757	GO:0030970	retrograde protein transport, ER to cytosol	0.13273
758	GO:0043008	ATP-dependent protein binding	0.13266
759	GO:1901988	negative regulation of cell cycle phase transition	0.13262
760	GO:0009218	pyrimidine ribonucleotide metabolic process	0.13262
761	GO:0043148	mitotic spindle stabilization	0.13234
762	GO:0006616	SRP-dependent cotranslational protein targeting to membrane, translocation	0.13212
763	GO:0006617	SRP-dependent cotranslational protein targeting to membrane, signal sequence recognition	0.13212
764	hsa00190	Oxidative phosphorylation	0.13177
765	GO:0071034	CUT catabolic process	0.13177
766	GO:0015992	proton transport	0.13177
767	GO:0071043	CUT metabolic process	0.13177
768	GO:0004839	ubiquitin activating enzyme activity	0.13162
769	GO:0006189	'de novo' IMP biosynthetic process	0.13132
770	GO:0033341	regulation of collagen binding	0.13124
771	GO:0051920	peroxiredoxin activity	0.13124
772	GO:0009249	protein lipoylation	0.13118
773	GO:0030687	preribosome, large subunit precursor	0.1311
774	GO:0000428	DNA-directed RNA polymerase complex	0.1308
775	GO:0006977	DNA damage response, signal transduction by p53 class mediator resulting in cell cycle arrest	0.1308
776	GO:0016433	rRNA (adenine) methyltransferase activity	0.1308
777	GO:0055029	nuclear DNA-directed RNA polymerase complex	0.1308
778	GO:0009148	pyrimidine nucleoside triphosphate biosynthetic process	0.1308
779	GO:1902400	intracellular signal transduction involved in G1 DNA damage checkpoint	0.1308
780	GO:1902402	signal transduction involved in mitotic DNA damage checkpoint	0.1308
781	GO:1902403	signal transduction involved in mitotic DNA integrity checkpoint	0.1308
782	GO:0072395	signal transduction involved in cell cycle checkpoint	0.1308
783	GO:0000179	rRNA (adenine-N6,N6-)-dimethyltransferase activity	0.1308
784	GO:0072401	signal transduction involved in DNA integrity checkpoint	0.1308
785	GO:0030684	preribosome	0.1308
786	GO:0072413	signal transduction involved in mitotic cell cycle checkpoint	0.1308
787	GO:0072422	signal transduction involved in DNA damage checkpoint	0.1308
788	GO:0072431	signal transduction involved in mitotic G1 DNA damage checkpoint	0.1308
789	GO:0030880	RNA polymerase complex	0.1308
790	hsa00970	Aminoacyl-tRNA biosynthesis	0.13045
791	GO:0044205	'de novo' UMP biosynthetic process	0.13025
792	GO:0019856	pyrimidine nucleobase biosynthetic process	0.13025
793	GO:0006207	'de novo' pyrimidine nucleobase biosynthetic process	0.13025
794	GO:0042518	negative regulation of tyrosine phosphorylation of Stat3 protein	0.13007
795	GO:2000134	negative regulation of G1/S transition of mitotic cell cycle	0.13006
796	GO:0065002	intracellular protein transmembrane transport	0.12979
797	GO:0071044	histone mRNA catabolic process	0.1295
798	GO:1900119	positive regulation of execution phase of apoptosis	0.12946
799	GO:0031417	NatC complex	0.12924
800	GO:0071568	UFM1 conjugating enzyme activity	0.12924
801	GO:0006818	hydrogen transport	0.1292
802	GO:1901070	guanosine-containing compound biosynthetic process	0.12908
803	GO:1901990	regulation of mitotic cell cycle phase transition	0.12879
804	GO:0005049	nuclear export signal receptor activity	0.12879
805	GO:0035770	ribonucleoprotein granule	0.12874
806	GO:0031462	Cul2-RING ubiquitin ligase complex	0.12874
807	GO:0033314	mitotic DNA replication checkpoint	0.12861
808	GO:0071986	Ragulator complex	0.12824
809	GO:0019788	NEDD8 ligase activity	0.12824
810	GO:0009208	pyrimidine ribonucleoside triphosphate metabolic process	0.12824
811	GO:0006369	termination of RNA polymerase II transcription	0.12819
812	GO:0060213	positive regulation of nuclear-transcribed mRNA poly(A) tail shortening	0.12789
813	GO:0060211	regulation of nuclear-transcribed mRNA poly(A) tail shortening	0.12789
814	GO:0008988	rRNA (adenine-N6-)-methyltransferase activity	0.12787
815	GO:0008536	Ran GTPase binding	0.12787
816	GO:0052909	18S rRNA (adenine(1779)-N(6)/adenine(1780)-N(6))-dimethyltransferase activity	0.12787
817	GO:0006168	adenine salvage	0.12782
818	GO:0046083	adenine metabolic process	0.12782
819	GO:0046084	adenine biosynthetic process	0.12782
820	GO:0009263	deoxyribonucleotide biosynthetic process	0.12779
821	GO:0032464	positive regulation of protein homooligomerization	0.12779
822	GO:0071158	positive regulation of cell cycle arrest	0.12751
823	GO:0007093	mitotic cell cycle checkpoint	0.12751
824	GO:0016591	DNA-directed RNA polymerase II, holoenzyme	0.12751
825	GO:0003678	DNA helicase activity	0.12751
826	GO:0071156	regulation of cell cycle arrest	0.12751
827	GO:0034389	lipid particle organization	0.12707
828	GO:0006421	asparaginyl-tRNA aminoacylation	0.12695
829	GO:0032392	DNA geometric change	0.12695
830	GO:0000959	mitochondrial RNA metabolic process	0.12695
831	GO:0032508	DNA duplex unwinding	0.12695
832	GO:0046784	viral mRNA export from host cell nucleus	0.12695
833	GO:0042775	mitochondrial ATP synthesis coupled electron transport	0.12665
834	GO:0042773	ATP synthesis coupled electron transport	0.12665
835	GO:0010388	cullin deneddylation	0.12663
836	GO:0000338	protein deneddylation	0.12663
837	GO:0004003	ATP-dependent DNA helicase activity	0.12655
838	GO:0000077	DNA damage checkpoint	0.12655
839	GO:0051704	multi-organism process	0.12628
840	GO:1901987	regulation of cell cycle phase transition	0.12627
841	GO:0016679	oxidoreductase activity, acting on diphenols and related substances as donors	0.12626
842	GO:0016891	endoribonuclease activity, producing 5'-phosphomonoesters	0.12626
843	GO:0060613	fat pad development	0.12622
844	GO:0042770	signal transduction in response to DNA damage	0.12611
845	GO:0000963	mitochondrial RNA processing	0.1261
846	GO:0006220	pyrimidine nucleotide metabolic process	0.1261
847	GO:0043488	regulation of mRNA stability	0.1261
848	GO:0016272	prefoldin complex	0.1261
849	GO:0000245	spliceosomal complex assembly	0.12569
850	GO:0006378	mRNA polyadenylation	0.12569
851	GO:0005743	mitochondrial inner membrane	0.12569
852	GO:0000964	mitochondrial RNA 5'-end processing	0.1253
853	GO:0008409	5'-3' exonuclease activity	0.12458
854	GO:0030337	DNA polymerase processivity factor activity	0.12448
855	GO:0006119	oxidative phosphorylation	0.12436
856	GO:0008262	importin-alpha export receptor activity	0.12408
857	GO:0048024	regulation of mRNA splicing, via spliceosome	0.12408
858	GO:0016607	nuclear speck	0.12408
859	GO:0048630	skeletal muscle tissue growth	0.12406
860	GO:0003924	GTPase activity	0.12399
861	GO:0031465	Cul4B-RING ubiquitin ligase complex	0.12395
862	GO:0000082	G1/S transition of mitotic cell cycle	0.12354
863	GO:0070449	elongin complex	0.12314
864	GO:1900151	regulation of nuclear-transcribed mRNA catabolic process, deadenylation-dependent decay	0.12305
865	GO:0051649	establishment of localization in cell	0.12303
866	GO:0070335	aspartate binding	0.12191
867	GO:0004151	dihydroorotase activity	0.12191
868	GO:0004088	carbamoyl-phosphate synthase (glutamine-hydrolyzing) activity	0.12191
869	GO:0004070	aspartate carbamoyltransferase activity	0.12191
870	GO:0044209	AMP salvage	0.12181
871	GO:0070469	respiratory chain	0.1218
872	GO:0019866	organelle inner membrane	0.12153
873	GO:0031570	DNA integrity checkpoint	0.12152
874	GO:0004820	glycine-tRNA ligase activity	0.12149
875	GO:0006426	glycyl-tRNA aminoacylation	0.12149
876	GO:0051414	response to cortisol	0.12141
877	GO:0003999	adenine phosphoribosyltransferase activity	0.12132
878	GO:0002055	adenine binding	0.12132
879	GO:0033617	mitochondrial respiratory chain complex IV assembly	0.12111
880	GO:0097034	mitochondrial respiratory chain complex IV biogenesis	0.12111
881	GO:0046040	IMP metabolic process	0.12107
882	GO:0006188	IMP biosynthetic process	0.12107
883	GO:0031932	TORC2 complex	0.12067
884	GO:0048026	positive regulation of mRNA splicing, via spliceosome	0.12066
885	GO:0008641	small protein activating enzyme activity	0.11992
886	GO:0006144	purine nucleobase metabolic process	0.11952
887	GO:0000700	mismatch base pair DNA N-glycosylase activity	0.1195
888	GO:0031966	mitochondrial membrane	0.1194
889	GO:0046134	pyrimidine nucleoside biosynthetic process	0.1194
890	GO:0006398	histone mRNA 3'-end processing	0.11937
891	GO:0071782	endoplasmic reticulum tubular network	0.11937
892	GO:0016234	inclusion body	0.1192
893	GO:0008298	intracellular mRNA localization	0.1192
894	GO:1901799	negative regulation of proteasomal protein catabolic process	0.11915
895	GO:0097506	deaminated base DNA N-glycosylase activity	0.11915
896	GO:0004844	uracil DNA N-glycosylase activity	0.11915
897	GO:0045298	tubulin complex	0.11908
898	GO:0009220	pyrimidine ribonucleotide biosynthetic process	0.11902
899	GO:0004812	aminoacyl-tRNA ligase activity	0.11899
900	GO:0016875	ligase activity, forming carbon-oxygen bonds	0.11899
901	GO:0016876	ligase activity, forming aminoacyl-tRNA and related compounds	0.11899
902	GO:0046033	AMP metabolic process	0.11871
903	GO:0016093	polyprenol metabolic process	0.11863
904	GO:0019348	dolichol metabolic process	0.11863
905	hsa00230	Purine metabolism	0.11858
906	GO:0045896	regulation of transcription during mitosis	0.11834
907	GO:0051292	nuclear pore complex assembly	0.11809
908	GO:0016866	intramolecular transferase activity	0.11806
909	GO:0003883	CTP synthase activity	0.11806
910	GO:0044210	'de novo' CTP biosynthetic process	0.11806
911	GO:0097367	carbohydrate derivative binding	0.11769
912	GO:0006999	nuclear pore organization	0.11765
913	GO:0017091	AU-rich element binding	0.11713
914	GO:0004816	asparagine-tRNA ligase activity	0.1169
915	GO:0005740	mitochondrial envelope	0.1169
916	GO:0051641	cellular localization	0.11682
917	GO:0046654	tetrahydrofolate biosynthetic process	0.11675
918	GO:0005746	mitochondrial respiratory chain	0.11669
919	GO:0007005	mitochondrion organization	0.11667
920	GO:0030623	U5 snRNA binding	0.11654
921	GO:0006434	seryl-tRNA aminoacylation	0.11651
922	GO:0004828	serine-tRNA ligase activity	0.11651
923	GO:0030621	U4 snRNA binding	0.11647
924	GO:0005688	U6 snRNP	0.11647
925	GO:0006120	mitochondrial electron transport, NADH to ubiquinone	0.11636
926	GO:0050136	NADH dehydrogenase (quinone) activity	0.11636
927	GO:0003954	NADH dehydrogenase activity	0.11636
928	GO:0008137	NADH dehydrogenase (ubiquinone) activity	0.11636
929	GO:0005663	DNA replication factor C complex	0.1163
930	GO:0004549	tRNA-specific ribonuclease activity	0.1163
931	GO:0006400	tRNA modification	0.1163
932	GO:0000701	purine-specific mismatch base pair DNA N-glycosylase activity	0.11623
933	GO:0032077	positive regulation of deoxyribonuclease activity	0.11623
934	GO:0043626	PCNA complex	0.11623
935	GO:0044796	DNA polymerase processivity factor complex	0.11623
936	GO:0000059	protein import into nucleus, docking	0.11616
937	GO:0034399	nuclear periphery	0.11612
938	GO:0001671	ATPase activator activity	0.11612
939	GO:0042979	ornithine decarboxylase regulator activity	0.116
940	GO:0072668	tubulin complex biogenesis	0.116
941	GO:0044530	supraspliceosomal complex	0.11598
942	GO:0070937	CRD-mediated mRNA stability complex	0.11525
943	GO:0070934	CRD-mediated mRNA stabilization	0.11525
944	GO:0045040	protein import into mitochondrial outer membrane	0.1152
945	GO:0090266	regulation of mitotic cell cycle spindle assembly checkpoint	0.1152
946	GO:0007008	outer mitochondrial membrane organization	0.1152
947	GO:0016469	proton-transporting two-sector ATPase complex	0.11511
948	GO:0009209	pyrimidine ribonucleoside triphosphate biosynthetic process	0.11491
949	GO:0016363	nuclear matrix	0.11451
950	GO:0090151	establishment of protein localization to mitochondrial membrane	0.11442
951	GO:0030488	tRNA methylation	0.11441
952	GO:0000278	mitotic cell cycle	0.11441
953	GO:2000114	regulation of establishment of cell polarity	0.11396
954	GO:0009987	cellular process	0.11396
955	GO:1900409	positive regulation of cellular response to oxidative stress	0.11396
956	GO:0050686	negative regulation of mRNA processing	0.11395
957	GO:0031397	negative regulation of protein ubiquitination	0.11395
958	GO:0090323	prostaglandin secretion involved in immune response	0.11383
959	GO:0061078	positive regulation of prostaglandin secretion involved in immune response	0.11383
960	GO:0050178	phenylpyruvate tautomerase activity	0.11383
961	GO:0016862	intramolecular oxidoreductase activity, interconverting keto- and enol-groups	0.11383
962	hsa04141	Protein processing in endoplasmic reticulum	0.11383
963	GO:0030964	NADH dehydrogenase complex	0.1138
964	GO:0045271	respiratory chain complex I	0.1138
965	GO:0005747	mitochondrial respiratory chain complex I	0.1138
966	GO:0032434	regulation of proteasomal ubiquitin-dependent protein catabolic process	0.1138
967	GO:0004643	phosphoribosylaminoimidazolecarboxamide formyltransferase activity	0.11374
968	GO:0046452	dihydrofolate metabolic process	0.11374
969	GO:0003937	IMP cyclohydrolase activity	0.11374
970	GO:0006388	tRNA splicing, via endonucleolytic cleavage and ligation	0.11372
971	GO:0004540	ribonuclease activity	0.11372
972	hsa05010	Alzheimer's disease	0.11367
973	GO:0008193	tRNA guanylyltransferase activity	0.11307
974	GO:0031965	nuclear membrane	0.11307
975	GO:0033120	positive regulation of RNA splicing	0.11295
976	GO:0050815	phosphoserine binding	0.11295
977	GO:1902177	positive regulation of intrinsic apoptotic signaling pathway in response to oxidative stress	0.11289
978	GO:0015288	porin activity	0.11286
979	GO:0006933	negative regulation of cell adhesion involved in substrate-bound cell migration	0.11268
980	GO:0070126	mitochondrial translational termination	0.11259
981	GO:0016150	translation release factor activity, codon nonspecific	0.11259
982	GO:0051436	negative regulation of ubiquitin-protein ligase activity involved in mitotic cell cycle	0.11259
983	GO:0036093	germ cell proliferation	0.11241
984	GO:0002176	male germ cell proliferation	0.11241
985	GO:0022607	cellular component assembly	0.11218
986	GO:0030056	hemidesmosome	0.11194
987	GO:0000346	transcription export complex	0.11194
988	GO:0002161	aminoacyl-tRNA editing activity	0.11187
989	GO:0043623	cellular protein complex assembly	0.11187
990	GO:0043141	ATP-dependent 5'-3' DNA helicase activity	0.11184
991	GO:0004427	inorganic diphosphatase activity	0.11184
992	GO:0003755	peptidyl-prolyl cis-trans isomerase activity	0.11184
993	GO:0009221	pyrimidine deoxyribonucleotide biosynthetic process	0.11181
994	GO:0006409	tRNA export from nucleus	0.11161
995	GO:0017056	structural constituent of nuclear pore	0.11161
996	GO:0051031	tRNA transport	0.11161
997	GO:0006228	UTP biosynthetic process	0.11144
998	GO:0001192	maintenance of transcriptional fidelity during DNA-templated transcription elongation	0.11144
999	GO:0001193	maintenance of transcriptional fidelity during DNA-templated transcription elongation from RNA polymerase II promoter	0.11144
1000	GO:0048025	negative regulation of mRNA splicing, via spliceosome	0.11144
1001	GO:0008054	cyclin catabolic process	0.11141
1002	GO:0045947	negative regulation of translational initiation	0.11139
1003	GO:0002478	antigen processing and presentation of exogenous peptide antigen	0.11138
1004	GO:0046132	pyrimidine ribonucleoside biosynthetic process	0.11138
1005	GO:0005751	mitochondrial respiratory chain complex IV	0.11129
1006	GO:0050792	regulation of viral process	0.11129
1007	GO:0000276	mitochondrial proton-transporting ATP synthase complex, coupling factor F(o)	0.11129
1008	GO:0045277	respiratory chain complex IV	0.11129
1009	GO:0000075	cell cycle checkpoint	0.11126
1010	GO:0005847	mRNA cleavage and polyadenylation specificity factor complex	0.11126
1011	GO:0043248	proteasome assembly	0.11126
1012	GO:0071942	XPC complex	0.11124
1013	GO:0061099	negative regulation of protein tyrosine kinase activity	0.11106
1014	GO:0006913	nucleocytoplasmic transport	0.11091
1015	GO:0090503	RNA phosphodiester bond hydrolysis, exonucleolytic	0.11058
1016	GO:0005093	Rab GDP-dissociation inhibitor activity	0.11058
1017	GO:0008649	rRNA methyltransferase activity	0.11058
1018	GO:0030346	protein phosphatase 2B binding	0.11019
1019	GO:0006225	UDP biosynthetic process	0.11017
1020	GO:0046704	CDP metabolic process	0.11017
1021	GO:0046705	CDP biosynthetic process	0.11017
1022	GO:0009194	pyrimidine ribonucleoside diphosphate biosynthetic process	0.11017
1023	GO:0006240	dCDP biosynthetic process	0.11017
1024	GO:0046062	dCDP metabolic process	0.11017
1025	GO:0005672	transcription factor TFIIA complex	0.11012
1026	GO:0000812	Swr1 complex	0.11009
1027	GO:0000394	RNA splicing, via endonucleolytic cleavage and ligation	0.11009
1028	GO:2000384	negative regulation of ectoderm development	0.11009
1029	GO:0051352	negative regulation of ligase activity	0.11008
1030	GO:0051444	negative regulation of ubiquitin-protein ligase activity	0.11008
1031	GO:0043968	histone H2A acetylation	0.10994
1032	GO:0045900	negative regulation of translational elongation	0.10994
1033	GO:0031988	membrane-bounded vesicle	0.10981
1034	GO:0090231	regulation of spindle checkpoint	0.10933
1035	GO:0030957	Tat protein binding	0.10923
1036	GO:0022402	cell cycle process	0.10914
1037	GO:0004527	exonuclease activity	0.10914
1038	GO:0033178	proton-transporting two-sector ATPase complex, catalytic domain	0.10914
1039	GO:0031531	thyrotropin-releasing hormone receptor binding	0.10914
1040	GO:0051085	chaperone mediated protein folding requiring cofactor	0.10905
1041	GO:0008073	ornithine decarboxylase inhibitor activity	0.10902
1042	GO:0070628	proteasome binding	0.10902
1043	GO:0031414	N-terminal protein acetyltransferase complex	0.10902
1044	GO:0030891	VCB complex	0.10901
1045	GO:0006620	posttranslational protein targeting to membrane	0.10901
1046	hsa03050	Proteasome	0.10894
1047	GO:0006521	regulation of cellular amino acid metabolic process	0.10894
1048	GO:0090083	regulation of inclusion body assembly	0.10887
1049	GO:0002906	negative regulation of mature B cell apoptotic process	0.10884
1050	GO:0002901	mature B cell apoptotic process	0.10884
1051	GO:0002905	regulation of mature B cell apoptotic process	0.10884
1052	GO:0032786	positive regulation of DNA-templated transcription, elongation	0.10883
1053	GO:0044770	cell cycle phase transition	0.10883
1054	GO:0071025	RNA surveillance	0.10881
1055	GO:0015078	hydrogen ion transmembrane transporter activity	0.10881
1056	GO:0043874	acireductone synthase activity	0.10872
1057	GO:0051169	nuclear transport	0.10855
1058	GO:0046075	dTTP metabolic process	0.10828
1059	GO:0032269	negative regulation of cellular protein metabolic process	0.10828
1060	GO:0006235	dTTP biosynthetic process	0.10828
1061	GO:0009212	pyrimidine deoxyribonucleoside triphosphate biosynthetic process	0.10828
1062	GO:0008216	spermidine metabolic process	0.10781
1063	GO:0001099	basal RNA polymerase II transcription machinery binding	0.10771
1064	GO:0001098	basal transcription machinery binding	0.10771
1065	GO:0005635	nuclear envelope	0.10757
1066	GO:0031080	nuclear pore outer ring	0.10757
1067	GO:0031398	positive regulation of protein ubiquitination	0.10757
1068	GO:0043487	regulation of RNA stability	0.10737
1069	GO:0000380	alternative mRNA splicing, via spliceosome	0.10701
1070	GO:0006278	RNA-dependent DNA replication	0.10687
1071	GO:0046931	pore complex assembly	0.1067
1072	GO:0032435	negative regulation of proteasomal ubiquitin-dependent protein catabolic process	0.10661
1073	GO:0016655	oxidoreductase activity, acting on NAD(P)H, quinone or similar compound as acceptor	0.10657
1074	GO:0072369	regulation of lipid transport by positive regulation of transcription from RNA polymerase II promoter	0.10655
1075	GO:0045182	translation regulator activity	0.10655
1076	GO:0016893	endonuclease activity, active with either ribo- or deoxyribonucleic acids and producing 5'-phosphomonoesters	0.10655
1077	GO:1990204	oxidoreductase complex	0.10646
1078	GO:0046131	pyrimidine ribonucleoside metabolic process	0.10641
1079	GO:0044772	mitotic cell cycle phase transition	0.10641
1080	GO:0019884	antigen processing and presentation of exogenous antigen	0.10641
1081	GO:0007049	cell cycle	0.10641
1082	GO:2000383	regulation of ectoderm development	0.1062
1083	GO:0009112	nucleobase metabolic process	0.1062
1084	GO:0046077	dUDP metabolic process	0.10619
1085	GO:0006227	dUDP biosynthetic process	0.10619
1086	GO:0009041	uridylate kinase activity	0.10619
1087	GO:0033862	UMP kinase activity	0.10619
1088	GO:0032481	positive regulation of type I interferon production	0.10605
1089	GO:0005515	protein binding	0.10602
1090	GO:0000176	nuclear exosome (RNase complex)	0.10563
1091	GO:0042788	polysomal ribosome	0.10539
1092	GO:0051664	nuclear pore localization	0.10509
1093	GO:0031081	nuclear pore distribution	0.10509
1094	GO:0010340	carboxyl-O-methyltransferase activity	0.10507
1095	GO:0051340	regulation of ligase activity	0.10507
1096	GO:0051998	protein carboxyl O-methyltransferase activity	0.10507
1097	GO:0042532	negative regulation of tyrosine phosphorylation of STAT protein	0.10503
1098	GO:0016796	exonuclease activity, active with either ribo- or deoxyribonucleic acids and producing 5'-phosphomonoesters	0.10501
1099	GO:0071207	histone pre-mRNA stem-loop binding	0.1047
1100	GO:0003963	RNA-3'-phosphate cyclase activity	0.10457
1101	GO:0032070	regulation of deoxyribonuclease activity	0.10455
1102	GO:1901419	regulation of response to alcohol	0.1044
1103	GO:0032480	negative regulation of type I interferon production	0.10434
1104	GO:0006344	maintenance of chromatin silencing	0.10432
1105	GO:0008821	crossover junction endodeoxyribonuclease activity	0.10427
1106	GO:0006432	phenylalanyl-tRNA aminoacylation	0.10423
1107	GO:0000090	mitotic anaphase	0.10408
1108	GO:0061418	regulation of transcription from RNA polymerase II promoter in response to hypoxia	0.10408
1109	GO:0048002	antigen processing and presentation of peptide antigen	0.104
1110	GO:0019205	nucleobase-containing compound kinase activity	0.10398
1111	GO:0033177	proton-transporting two-sector ATPase complex, proton-transporting domain	0.10398
1112	GO:0010498	proteasomal protein catabolic process	0.10398
1113	GO:0043161	proteasome-mediated ubiquitin-dependent protein catabolic process	0.10398
1114	GO:0046930	pore complex	0.10398
1115	GO:0046051	UTP metabolic process	0.10398
1116	GO:0019908	nuclear cyclin-dependent protein kinase holoenzyme complex	0.1039
1117	GO:0019103	pyrimidine nucleotide binding	0.10387
1118	GO:0000966	RNA 5'-end processing	0.10343
1119	GO:0007050	cell cycle arrest	0.10343
1120	hsa05169	Epstein-Barr virus infection	0.10316
1121	GO:0007346	regulation of mitotic cell cycle	0.10308
1122	GO:0051438	regulation of ubiquitin-protein ligase activity	0.10259
1123	GO:0000502	proteasome complex	0.10259
1124	GO:0000178	exosome (RNase complex)	0.10259
1125	GO:0031145	anaphase-promoting complex-dependent proteasomal ubiquitin-dependent protein catabolic process	0.10259
1126	GO:0047840	dCTP diphosphatase activity	0.10256
1127	GO:0032556	pyrimidine deoxyribonucleotide binding	0.10256
1128	GO:0060564	negative regulation of mitotic anaphase-promoting complex activity	0.10254
1129	GO:0001940	male pronucleus	0.10232
1130	GO:0080182	histone H3-K4 trimethylation	0.10232
1131	GO:0046961	proton-transporting ATPase activity, rotational mechanism	0.10214
1132	GO:0033262	regulation of nuclear cell cycle DNA replication	0.10203
1133	GO:0000720	pyrimidine dimer repair by nucleotide-excision repair	0.10196
1134	GO:0035279	mRNA cleavage involved in gene silencing by miRNA	0.10186
1135	GO:0031466	Cul5-RING ubiquitin ligase complex	0.10186
1136	GO:0000965	mitochondrial RNA 3'-end processing	0.10185
1137	GO:0036002	pre-mRNA binding	0.1017
1138	GO:0070370	cellular heat acclimation	0.10167
1139	GO:0010286	heat acclimation	0.10167
1140	GO:0006435	threonyl-tRNA aminoacylation	0.1016
1141	GO:0004829	threonine-tRNA ligase activity	0.1016
1142	GO:0031119	tRNA pseudouridine synthesis	0.10157
1143	GO:0006122	mitochondrial electron transport, ubiquinol to cytochrome c	0.10156
1144	GO:0005643	nuclear pore	0.10151
1145	GO:0008090	retrograde axon cargo transport	0.10139
1146	GO:0004730	pseudouridylate synthase activity	0.10116
1147	GO:0009186	deoxyribonucleoside diphosphate metabolic process	0.1011
1148	GO:0033108	mitochondrial respiratory chain complex assembly	0.10096
1149	GO:0051087	chaperone binding	0.10094
1150	GO:0019061	uncoating of virus	0.10079
1151	GO:0004532	exoribonuclease activity	0.10071
1152	GO:0031396	regulation of protein ubiquitination	0.10071
1153	GO:0016896	exoribonuclease activity, producing 5'-phosphomonoesters	0.10071
1154	GO:0016859	cis-trans isomerase activity	0.10069
1155	GO:0016889	endodeoxyribonuclease activity, producing 3'-phosphomonoesters	0.10069
1156	GO:0071702	organic substance transport	0.10039
1157	GO:0016787	hydrolase activity	0.10039
1158	GO:0004663	Rab geranylgeranyltransferase activity	0.10024
1159	GO:0005838	proteasome regulatory particle	0.10013
1160	GO:0019206	nucleoside kinase activity	0.1
1161	GO:0046826	negative regulation of protein export from nucleus	0.09972
1162	GO:0006376	mRNA splice site selection	0.09971
1163	GO:0009262	deoxyribonucleotide metabolic process	0.09968
1164	GO:0031074	nucleocytoplasmic shuttling complex	0.09944
1165	GO:0009265	2'-deoxyribonucleotide biosynthetic process	0.09937
1166	GO:0046385	deoxyribose phosphate biosynthetic process	0.09937
1167	GO:0051560	mitochondrial calcium ion homeostasis	0.09927
1168	GO:0033238	regulation of cellular amine metabolic process	0.09905
1169	GO:0061462	protein localization to lysosome	0.09905
1170	GO:0005525	GTP binding	0.09879
1171	GO:0060236	regulation of mitotic spindle organization	0.09878
1172	GO:1901136	carbohydrate derivative catabolic process	0.09855
1173	GO:0016853	isomerase activity	0.09855
1174	GO:0018206	peptidyl-methionine modification	0.09855
1175	GO:0000492	box C/D snoRNP assembly	0.09827
1176	GO:0000175	3'-5'-exoribonuclease activity	0.09827
1177	GO:0043484	regulation of RNA splicing	0.09827
1178	GO:0000491	small nucleolar ribonucleoprotein complex assembly	0.09827
1179	GO:0031213	RSF complex	0.09827
1180	GO:0061133	endopeptidase activator activity	0.098
1181	GO:0008192	RNA guanylyltransferase activity	0.09796
1182	GO:0009211	pyrimidine deoxyribonucleoside triphosphate metabolic process	0.09779
1183	GO:0051443	positive regulation of ubiquitin-protein ligase activity	0.09764
1184	GO:0003906	DNA-(apurinic or apyrimidinic site) lyase activity	0.09756
1185	GO:0008318	protein prenyltransferase activity	0.09742
1186	GO:0005095	GTPase inhibitor activity	0.09736
1187	GO:0005471	ATP:ADP antiporter activity	0.0973
1188	GO:0032316	regulation of Ran GTPase activity	0.09716
1189	GO:0004462	lactoylglutathione lyase activity	0.09716
1190	GO:0032015	regulation of Ran protein signal transduction	0.09716
1191	GO:0070551	endoribonuclease activity, cleaving siRNA-paired mRNA	0.09698
1192	GO:0008565	protein transporter activity	0.09687
1193	GO:0001510	RNA methylation	0.09687
1194	GO:0035268	protein mannosylation	0.09687
1195	GO:0005885	Arp2/3 protein complex	0.09687
1196	GO:0035269	protein O-linked mannosylation	0.09687
1197	GO:0019918	peptidyl-arginine methylation, to symmetrical-dimethyl arginine	0.09684
1198	GO:0035243	protein-arginine omega-N symmetric methyltransferase activity	0.09684
1199	GO:0004661	protein geranylgeranyltransferase activity	0.09682
1200	GO:0022624	proteasome accessory complex	0.0966
1201	GO:0031982	vesicle	0.09635
1202	GO:0005849	mRNA cleavage factor complex	0.09616
1203	GO:0030060	L-malate dehydrogenase activity	0.09607
1204	GO:1990046	stress-induced mitochondrial fusion	0.09583
1205	GO:1900210	positive regulation of cardiolipin metabolic process	0.09583
1206	GO:0090297	positive regulation of mitochondrial DNA replication	0.09583
1207	GO:0006281	DNA repair	0.09583
1208	GO:1900208	regulation of cardiolipin metabolic process	0.09583
1209	GO:1901612	cardiolipin binding	0.09583
1210	GO:0042470	melanosome	0.09569
1211	GO:0048770	pigment granule	0.09569
1212	GO:0010564	regulation of cell cycle process	0.09569
1213	GO:0017025	TBP-class protein binding	0.0956
1214	GO:0019238	cyclohydrolase activity	0.09518
1215	GO:0004521	endoribonuclease activity	0.09518
1216	GO:0019135	deoxyhypusine monooxygenase activity	0.09518
1217	GO:0051351	positive regulation of ligase activity	0.09518
1218	GO:0051439	regulation of ubiquitin-protein ligase activity involved in mitotic cell cycle	0.09518
1219	GO:1901228	positive regulation of transcription from RNA polymerase II promoter involved in heart development	0.09518
1220	GO:0045786	negative regulation of cell cycle	0.09516
1221	GO:0001302	replicative cell aging	0.09491
1222	GO:0005851	eukaryotic translation initiation factor 2B complex	0.0949
1223	GO:0006465	signal peptide processing	0.09457
1224	GO:0015217	ADP transmembrane transporter activity	0.09451
1225	GO:1902493	acetyltransferase complex	0.09451
1226	GO:0071174	mitotic spindle checkpoint	0.09451
1227	GO:0015866	ADP transport	0.09451
1228	GO:0031248	protein acetyltransferase complex	0.09451
1229	GO:0004582	dolichyl-phosphate beta-D-mannosyltransferase activity	0.09448
1230	GO:0005690	U4atac snRNP	0.09448
1231	GO:0033185	dolichol-phosphate-mannose synthase complex	0.09448
1232	GO:0031501	mannosyltransferase complex	0.09448
1233	GO:0070990	snRNP binding	0.09448
1234	GO:0016427	tRNA (cytosine) methyltransferase activity	0.09416
1235	GO:0035036	sperm-egg recognition	0.09416
1236	GO:0035851	Krueppel-associated box domain binding	0.09412
1237	GO:0002553	histamine secretion by mast cell	0.0941
1238	GO:0006420	arginyl-tRNA aminoacylation	0.0941
1239	GO:0002349	histamine production involved in inflammatory response	0.0941
1240	GO:0004814	arginine-tRNA ligase activity	0.0941
1241	GO:0002441	histamine secretion involved in inflammatory response	0.0941
1242	GO:0061450	trophoblast cell migration	0.09345
1243	GO:1901163	regulation of trophoblast cell migration	0.09345
1244	GO:0006997	nucleus organization	0.09341
1245	GO:0002060	purine nucleobase binding	0.0934
1246	GO:0008494	translation activator activity	0.09306
1247	GO:0008426	protein kinase C inhibitor activity	0.09305
1248	GO:0075713	establishment of integrated proviral latency	0.09301
1249	GO:0006520	cellular amino acid metabolic process	0.09295
1250	GO:0032040	small-subunit processome	0.09288
1251	GO:0046036	CTP metabolic process	0.09288
1252	GO:0006241	CTP biosynthetic process	0.09288
1253	GO:0048408	epidermal growth factor binding	0.09287
1254	GO:0043096	purine nucleobase salvage	0.09287
1255	GO:0051343	positive regulation of cyclic-nucleotide phosphodiesterase activity	0.09282
1256	GO:0051437	positive regulation of ubiquitin-protein ligase activity involved in mitotic cell cycle	0.09273
1257	GO:0006607	NLS-bearing protein import into nucleus	0.0925
1258	GO:0032806	carboxy-terminal domain protein kinase complex	0.0924
1259	GO:0000381	regulation of alternative mRNA splicing, via spliceosome	0.09231
1260	GO:0008408	3'-5' exonuclease activity	0.09227
1261	GO:0005347	ATP transmembrane transporter activity	0.09218
1262	GO:1901860	positive regulation of mitochondrial DNA metabolic process	0.09218
1263	GO:0045841	negative regulation of mitotic metaphase/anaphase transition	0.09215
1264	GO:0016874	ligase activity	0.09213
1265	GO:0005971	ribonucleoside-diphosphate reductase complex	0.09213
1266	GO:0000164	protein phosphatase type 1 complex	0.09194
1267	GO:0005487	nucleocytoplasmic transporter activity	0.09173
1268	GO:0009193	pyrimidine ribonucleoside diphosphate metabolic process	0.09173
1269	GO:0046048	UDP metabolic process	0.09173
1270	GO:0032968	positive regulation of transcription elongation from RNA polymerase II promoter	0.09151
1271	GO:0045254	pyruvate dehydrogenase complex	0.09151
1272	GO:1901976	regulation of cell cycle checkpoint	0.09145
1273	GO:0009200	deoxyribonucleoside triphosphate metabolic process	0.09139
1274	GO:0016886	ligase activity, forming phosphoric ester bonds	0.09121
1275	GO:0005968	Rab-protein geranylgeranyltransferase complex	0.09119
1276	GO:0006172	ADP biosynthetic process	0.091
1277	GO:0051571	positive regulation of histone H3-K4 methylation	0.09088
1278	GO:0009180	purine ribonucleoside diphosphate biosynthetic process	0.09076
1279	GO:0009136	purine nucleoside diphosphate biosynthetic process	0.09076
1280	GO:0006166	purine ribonucleoside salvage	0.09055
1281	GO:0016428	tRNA (cytosine-5-)-methyltransferase activity	0.09028
1282	GO:0006998	nuclear envelope organization	0.09028
1283	GO:0007077	mitotic nuclear envelope disassembly	0.09028
1284	GO:0004815	aspartate-tRNA ligase activity	0.09028
1285	GO:0005346	purine ribonucleotide transmembrane transporter activity	0.09019
1286	GO:0042382	paraspeckles	0.09019
1287	GO:0000295	adenine nucleotide transmembrane transporter activity	0.09019
1288	GO:0017108	5'-flap endonuclease activity	0.09019
1289	GO:0031970	organelle envelope lumen	0.09015
1290	GO:0000413	protein peptidyl-prolyl isomerization	0.09015
1291	GO:0000962	positive regulation of mitochondrial RNA catabolic process	0.09013
1292	GO:0000958	mitochondrial mRNA catabolic process	0.09013
1293	GO:0045025	mitochondrial degradosome	0.09013
1294	GO:0008537	proteasome activator complex	0.09013
1295	GO:1902099	regulation of metaphase/anaphase transition of cell cycle	0.08991
1296	GO:0032139	dinucleotide insertion or deletion binding	0.08982
1297	GO:0004169	dolichyl-phosphate-mannose-protein mannosyltransferase activity	0.0898
1298	GO:0007094	mitotic spindle assembly checkpoint	0.08979
1299	GO:0015853	adenine transport	0.08979
1300	GO:0015207	adenine transmembrane transporter activity	0.08979
1301	GO:1902100	negative regulation of metaphase/anaphase transition of cell cycle	0.08979
1302	GO:0070568	guanylyltransferase activity	0.08973
1303	GO:0021539	subthalamus development	0.08965
1304	GO:0000729	DNA double-strand break processing	0.08952
1305	GO:0043456	regulation of pentose-phosphate shunt	0.0893
1306	GO:1902031	regulation of NADP metabolic process	0.0893
1307	GO:0044743	intracellular protein transmembrane import	0.08916
1308	GO:0006541	glutamine metabolic process	0.08905
1309	GO:0031400	negative regulation of protein modification process	0.08896
1310	GO:0090068	positive regulation of cell cycle process	0.08896
1311	GO:0023026	MHC class II protein complex binding	0.08877
1312	GO:0023023	MHC protein complex binding	0.08877
1313	GO:0097226	sperm mitochondrial sheath	0.0886
1314	GO:0070127	tRNA aminoacylation for mitochondrial protein translation	0.0886
1315	GO:0046831	regulation of RNA export from nucleus	0.08791
1316	GO:0070409	carbamoyl phosphate biosynthetic process	0.08791
1317	GO:0070408	carbamoyl phosphate metabolic process	0.08791
1318	GO:0030397	membrane disassembly	0.08785
1319	GO:0051081	nuclear envelope disassembly	0.08785
1320	GO:0005682	U5 snRNP	0.08776
1321	hsa03430	Mismatch repair	0.08769
1322	GO:0061077	chaperone-mediated protein folding	0.08764
1323	GO:0070557	PCNA-p21 complex	0.0876
1324	hsa03030	DNA replication	0.08755
1325	GO:0046041	ITP metabolic process	0.08755
1326	GO:0032784	regulation of DNA-templated transcription, elongation	0.08754
1327	GO:0022403	cell cycle phase	0.08754
1328	GO:0075732	viral penetration into host nucleus	0.08746
1329	GO:0030071	regulation of mitotic metaphase/anaphase transition	0.08746
1330	GO:1902594	multi-organism nuclear import	0.08746
1331	GO:0071173	spindle assembly checkpoint	0.08746
1332	GO:0006356	regulation of transcription from RNA polymerase I promoter	0.08739
1333	GO:0006419	alanyl-tRNA aminoacylation	0.08689
1334	GO:0004813	alanine-tRNA ligase activity	0.08689
1335	GO:0009130	pyrimidine nucleoside monophosphate biosynthetic process	0.08675
1336	GO:0006479	protein methylation	0.08675
1337	GO:0008213	protein alkylation	0.08675
1338	GO:0009129	pyrimidine nucleoside monophosphate metabolic process	0.08675
1339	GO:0070688	MLL5-L complex	0.08667
1340	GO:0004518	nuclease activity	0.08658
1341	GO:0000212	meiotic spindle organization	0.08658
1342	GO:0031062	positive regulation of histone methylation	0.08637
1343	GO:0016442	RISC complex	0.08633
1344	GO:0008295	spermidine biosynthetic process	0.08633
1345	GO:0031332	RNAi effector complex	0.08633
1346	GO:0007080	mitotic metaphase plate congression	0.08621
1347	GO:0033554	cellular response to stress	0.08615
1348	GO:0009438	methylglyoxal metabolic process	0.08615
1349	GO:0043457	regulation of cellular respiration	0.0861
1350	GO:0043985	histone H4-R3 methylation	0.08589
1351	GO:0051984	positive regulation of chromosome segregation	0.08569
1352	GO:0071651	positive regulation of chemokine (C-C motif) ligand 5 production	0.08569
1353	GO:0000774	adenyl-nucleotide exchange factor activity	0.08562
1354	GO:0043139	5'-3' DNA helicase activity	0.08547
1355	GO:0097222	mitochondrial mRNA polyadenylation	0.08543
1356	GO:0071047	polyadenylation-dependent mRNA catabolic process	0.08543
1357	GO:0004654	polyribonucleotide nucleotidyltransferase activity	0.08543
1358	GO:2000625	regulation of miRNA catabolic process	0.08543
1359	GO:2000627	positive regulation of miRNA catabolic process	0.08543
1360	GO:0071042	nuclear polyadenylation-dependent mRNA catabolic process	0.08543
1361	GO:0010918	positive regulation of mitochondrial membrane potential	0.08539
1362	GO:0008309	double-stranded DNA exodeoxyribonuclease activity	0.08539
1363	GO:0045541	negative regulation of cholesterol biosynthetic process	0.08533
1364	GO:0090206	negative regulation of cholesterol metabolic process	0.08533
1365	GO:0043137	DNA replication, removal of RNA primer	0.08523
1366	GO:0000730	DNA recombinase assembly	0.08523
1367	GO:0033567	DNA replication, Okazaki fragment processing	0.08523
1368	GO:0045003	double-strand break repair via synthesis-dependent strand annealing	0.08523
1369	GO:0000715	nucleotide-excision repair, DNA damage recognition	0.08521
1370	GO:0035370	UBC13-UEV1A complex	0.08521
1371	hsa03420	Nucleotide excision repair	0.08521
1372	GO:0000153	cytoplasmic ubiquitin ligase complex	0.0852
1373	GO:0000124	SAGA complex	0.08514
1374	GO:0005662	DNA replication factor A complex	0.08513
1375	GO:0071609	chemokine (C-C motif) ligand 5 production	0.0848
1376	GO:0031597	cytosolic proteasome complex	0.0848
1377	GO:0051726	regulation of cell cycle	0.08477
1378	GO:0033523	histone H2B ubiquitination	0.08475
1379	GO:0000445	THO complex part of transcription export complex	0.08475
1380	GO:0006437	tyrosyl-tRNA aminoacylation	0.08475
1381	GO:0004831	tyrosine-tRNA ligase activity	0.08475
1382	GO:0000347	THO complex	0.08475
1383	GO:0030611	arsenate reductase activity	0.08449
1384	GO:0009133	nucleoside diphosphate biosynthetic process	0.08434
1385	GO:0016589	NURF complex	0.08434
1386	GO:0004775	succinate-CoA ligase (ADP-forming) activity	0.08434
1387	GO:0034205	beta-amyloid formation	0.08416
1388	GO:0004523	RNA-DNA hybrid ribonuclease activity	0.08416
1389	GO:0072367	regulation of lipid transport by regulation of transcription from RNA polymerase II promoter	0.08404
1390	GO:0010739	positive regulation of protein kinase A signaling	0.08402
1391	GO:0051248	negative regulation of protein metabolic process	0.084
1392	GO:0043632	modification-dependent macromolecule catabolic process	0.08382
1393	GO:0004550	nucleoside diphosphate kinase activity	0.08382
1394	GO:0016429	tRNA (adenine-N1-)-methyltransferase activity	0.0838
1395	GO:0043527	tRNA methyltransferase complex	0.0838
1396	GO:0016426	tRNA (adenine) methyltransferase activity	0.0838
1397	GO:0031515	tRNA (m1A) methyltransferase complex	0.0838
1398	GO:0016436	rRNA (uridine) methyltransferase activity	0.0838
1399	GO:0031167	rRNA methylation	0.0838
1400	GO:0008650	rRNA (uridine-2'-O-)-methyltransferase activity	0.0838
1401	GO:0018344	protein geranylgeranylation	0.0837
1402	GO:0038201	TOR complex	0.0837
1403	GO:0034975	protein folding in endoplasmic reticulum	0.08363
1404	GO:0019682	glyceraldehyde-3-phosphate metabolic process	0.08363
1405	GO:0051561	positive regulation of mitochondrial calcium ion concentration	0.08354
1406	GO:0006352	DNA-templated transcription, initiation	0.08354
1407	GO:0043138	3'-5' DNA helicase activity	0.08354
1408	GO:0008266	poly(U) RNA binding	0.08342
1409	GO:0046060	dATP metabolic process	0.08342
1410	hsa03440	Homologous recombination	0.08336
1411	GO:0070652	HAUS complex	0.08336
1412	GO:0006564	L-serine biosynthetic process	0.08335
1413	GO:0016925	protein sumoylation	0.08328
1414	GO:0033182	regulation of histone ubiquitination	0.08328
1415	GO:0090238	positive regulation of arachidonic acid secretion	0.08328
1416	GO:0016593	Cdc73/Paf1 complex	0.08311
1417	GO:0006233	dTDP biosynthetic process	0.08302
1418	GO:0004798	thymidylate kinase activity	0.08302
1419	GO:0046072	dTDP metabolic process	0.08302
1420	GO:0003689	DNA clamp loader activity	0.08288
1421	GO:0033170	protein-DNA loading ATPase activity	0.08288
1422	GO:0031577	spindle checkpoint	0.08284
1423	GO:0006308	DNA catabolic process	0.08284
1424	GO:0035267	NuA4 histone acetyltransferase complex	0.08284
1425	GO:0004127	cytidylate kinase activity	0.08282
1426	GO:0071649	regulation of chemokine (C-C motif) ligand 5 production	0.08265
1427	GO:0031415	NatA complex	0.08265
1428	GO:0004748	ribonucleoside-diphosphate reductase activity, thioredoxin disulfide as acceptor	0.08253
1429	GO:0034212	peptide N-acetyltransferase activity	0.08253
1430	GO:0004596	peptide alpha-N-acetyltransferase activity	0.08253
1431	GO:0016728	oxidoreductase activity, acting on CH or CH2 groups, disulfide as acceptor	0.08253
1432	GO:0008535	respiratory chain complex IV assembly	0.08236
1433	GO:0034663	endoplasmic reticulum chaperone complex	0.08211
1434	GO:0051987	positive regulation of attachment of spindle microtubules to kinetochore	0.08211
1435	GO:0030612	arsenate reductase (thioredoxin) activity	0.08189
1436	GO:0042059	negative regulation of epidermal growth factor receptor signaling pathway	0.08186
1437	GO:0043130	ubiquitin binding	0.08181
1438	GO:0004774	succinate-CoA ligase activity	0.08181
1439	GO:0030544	Hsp70 protein binding	0.08164
1440	GO:0071819	DUBm complex	0.08145
1441	hsa04260	Cardiac muscle contraction	0.08138
1442	GO:2000598	regulation of cyclin catabolic process	0.08135
1443	GO:2000599	negative regulation of cyclin catabolic process	0.08135
1444	GO:0044786	cell cycle DNA replication	0.08109
1445	GO:0033260	nuclear cell cycle DNA replication	0.08109
1446	GO:0021979	hypothalamus cell differentiation	0.08101
1447	GO:0097361	CIA complex	0.08101
1448	GO:0031372	UBC13-MMS2 complex	0.08101
1449	GO:0036442	hydrogen-exporting ATPase activity	0.08101
1450	GO:0004807	triose-phosphate isomerase activity	0.08085
1451	GO:0051983	regulation of chromosome segregation	0.08085
1452	GO:0045839	negative regulation of mitosis	0.08085
1453	GO:0016075	rRNA catabolic process	0.08085
1454	GO:0035519	protein K29-linked ubiquitination	0.08077
1455	GO:0007089	traversing start control point of mitotic cell cycle	0.08077
1456	GO:0008094	DNA-dependent ATPase activity	0.08072
1457	GO:0007113	endomitotic cell cycle	0.08072
1458	GO:0090166	Golgi disassembly	0.08072
1459	GO:0090079	translation regulator activity, nucleic acid binding	0.08071
1460	GO:0046790	virion binding	0.08071
1461	GO:0016776	phosphotransferase activity, phosphate group as acceptor	0.08056
1462	GO:0043455	regulation of secondary metabolic process	0.08056
1463	GO:1900153	positive regulation of nuclear-transcribed mRNA catabolic process, deadenylation-dependent decay	0.08055
1464	GO:0032797	SMN complex	0.08055
1465	GO:0006431	methionyl-tRNA aminoacylation	0.08051
1466	GO:0004825	methionine-tRNA ligase activity	0.08051
1467	GO:0000177	cytoplasmic exosome (RNase complex)	0.08051
1468	GO:1901185	negative regulation of ERBB signaling pathway	0.08044
1469	GO:0070423	nucleotide-binding oligomerization domain containing signaling pathway	0.08021
1470	GO:0034661	ncRNA catabolic process	0.07989
1471	GO:0002054	nucleobase binding	0.07963
1472	GO:0006996	organelle organization	0.07963
1473	GO:0045171	intercellular bridge	0.07962
1474	GO:0016774	phosphotransferase activity, carboxyl group as acceptor	0.07962
1475	GO:0019882	antigen processing and presentation	0.0795
1476	GO:1902750	negative regulation of cell cycle G2/M phase transition	0.07933
1477	GO:0010972	negative regulation of G2/M transition of mitotic cell cycle	0.07933
1478	GO:1901858	regulation of mitochondrial DNA metabolic process	0.07923
1479	GO:0043168	anion binding	0.07923
1480	GO:0043140	ATP-dependent 3'-5' DNA helicase activity	0.07922
1481	GO:0060770	negative regulation of epithelial cell proliferation involved in prostate gland development	0.07913
1482	GO:0000209	protein polyubiquitination	0.07909
1483	GO:0019941	modification-dependent protein catabolic process	0.07909
1484	GO:0051603	proteolysis involved in cellular protein catabolic process	0.07909
1485	GO:0070985	TFIIK complex	0.07891
1486	GO:0006596	polyamine biosynthetic process	0.07874
1487	GO:0006282	regulation of DNA repair	0.07874
1488	GO:0034471	ncRNA 5'-end processing	0.07867
1489	GO:0000480	endonucleolytic cleavage in 5'-ETS of tricistronic rRNA transcript (SSU-rRNA, 5.8S rRNA, LSU-rRNA)	0.07867
1490	GO:0000472	endonucleolytic cleavage to generate mature 5'-end of SSU-rRNA from (SSU-rRNA, 5.8S rRNA, LSU-rRNA)	0.07867
1491	GO:0000967	rRNA 5'-end processing	0.07867
1492	GO:0004826	phenylalanine-tRNA ligase activity	0.07859
1493	GO:0032069	regulation of nuclease activity	0.07847
1494	GO:0010993	regulation of ubiquitin homeostasis	0.0784
1495	GO:0010994	free ubiquitin chain polymerization	0.0784
1496	GO:0000722	telomere maintenance via recombination	0.0784
1497	GO:0006595	polyamine metabolic process	0.0783
1498	hsa03022	Basal transcription factors	0.07827
1499	GO:0043189	H4/H2A histone acetyltransferase complex	0.07826
1500	GO:1902562	H4 histone acetyltransferase complex	0.07826
1501	GO:0006383	transcription from RNA polymerase III promoter	0.07822
1502	GO:1902589	single-organism organelle organization	0.07813
1503	GO:0005092	GDP-dissociation inhibitor activity	0.07794
1504	GO:0005677	chromatin silencing complex	0.07779
1505	GO:0072527	pyrimidine-containing compound metabolic process	0.07772
1506	GO:0030523	dihydrolipoamide S-acyltransferase activity	0.07766
1507	GO:0004742	dihydrolipoyllysine-residue acetyltransferase activity	0.07766
1508	GO:0090296	regulation of mitochondrial DNA replication	0.07763
1509	GO:0008150	biological	0.07753
1510	GO:0000080	mitotic G1 phase	0.07748
1511	GO:0051318	G1 phase	0.07748
1512	GO:1990226	histone methyltransferase binding	0.07747
1513	GO:0072546	ER membrane protein complex	0.07747
1514	GO:0005758	mitochondrial intermembrane space	0.07747
1515	GO:2001021	negative regulation of response to DNA damage stimulus	0.07738
1516	GO:0030981	cortical microtubule cytoskeleton	0.07735
1517	GO:0033553	rDNA heterochromatin	0.07731
1518	GO:0050733	RS domain binding	0.07729
1519	GO:0016018	cyclosporin A binding	0.07729
1520	GO:0035068	micro-ribonucleoprotein complex	0.07729
1521	GO:0044314	protein K27-linked ubiquitination	0.07709
1522	GO:0016781	phosphotransferase activity, paired acceptors	0.07705
1523	GO:0004756	selenide, water dikinase activity	0.07705
1524	GO:0000290	deadenylation-dependent decapping of nuclear-transcribed mRNA	0.07697
1525	GO:0035278	negative regulation of translation involved in gene silencing by miRNA	0.07693
1526	GO:0045974	regulation of translation, ncRNA-mediated	0.07693
1527	GO:0040033	negative regulation of translation, ncRNA-mediated	0.07693
1528	GO:0006511	ubiquitin-dependent protein catabolic process	0.07674
1529	GO:1990246	uniplex complex	0.07674
1530	GO:0006543	glutamine catabolic process	0.07668
1531	GO:0008139	nuclear localization sequence binding	0.07661
1532	GO:0005744	mitochondrial inner membrane presequence translocase complex	0.07661
1533	GO:0010833	telomere maintenance via telomere lengthening	0.07661
1534	GO:0019001	guanyl nucleotide binding	0.07648
1535	GO:0006222	UMP biosynthetic process	0.07642
1536	GO:0046049	UMP metabolic process	0.07642
1537	GO:1901611	phosphatidylglycerol binding	0.07642
1538	GO:0009173	pyrimidine ribonucleoside monophosphate metabolic process	0.07642
1539	GO:0009174	pyrimidine ribonucleoside monophosphate biosynthetic process	0.07642
1540	GO:0042405	nuclear inclusion body	0.07642
1541	GO:0032261	purine nucleotide salvage	0.07642
1542	GO:0003684	damaged DNA binding	0.07635
1543	GO:0006529	asparagine biosynthetic process	0.07634
1544	GO:0004066	asparagine synthase (glutamine-hydrolyzing) activity	0.07634
1545	GO:0043146	spindle stabilization	0.07627
1546	GO:0009394	2'-deoxyribonucleotide metabolic process	0.07626
1547	GO:0090141	positive regulation of mitochondrial fission	0.07625
1548	GO:0005827	polar microtubule	0.07615
1549	GO:0003933	GTP cyclohydrolase activity	0.07615
1550	GO:0004641	phosphoribosylformylglycinamidine cyclo-ligase activity	0.07615
1551	GO:0003934	GTP cyclohydrolase I activity	0.07615
1552	GO:0004644	phosphoribosylglycinamide formyltransferase activity	0.07615
1553	GO:0004637	phosphoribosylamine-glycine ligase activity	0.07615
1554	GO:0035998	7,8-dihydroneopterin 3'-triphosphate biosynthetic process	0.07615
1555	GO:0006312	mitotic recombination	0.07609
1556	GO:0005087	Ran guanyl-nucleotide exchange factor activity	0.076
1557	GO:0000389	mRNA 3'-splice site recognition	0.07596
1558	GO:0030613	oxidoreductase activity, acting on phosphorus or arsenic in donors	0.07596
1559	GO:0030614	oxidoreductase activity, acting on phosphorus or arsenic in donors, disulfide as acceptor	0.07596
1560	GO:0097525	spliceosomal snRNP complex	0.07594
1561	GO:0097526	spliceosomal tri-snRNP complex	0.07594
1562	GO:0000404	loop DNA binding	0.07594
1563	GO:0046540	U4/U6 x U5 tri-snRNP complex	0.07594
1564	GO:0090237	regulation of arachidonic acid secretion	0.0759
1565	GO:2001020	regulation of response to DNA damage stimulus	0.07564
1566	GO:0036033	mediator complex binding	0.07561
1567	GO:0005652	nuclear lamina	0.07555
1568	GO:0032057	negative regulation of translational initiation in response to stress	0.0755
1569	GO:0007220	Notch receptor processing	0.07546
1570	GO:0070063	RNA polymerase binding	0.07546
1571	hsa00670	One carbon pool by folate	0.07545
1572	GO:0006986	response to unfolded protein	0.07532
1573	GO:0031464	Cul4A-RING ubiquitin ligase complex	0.07532
1574	GO:0008171	O-methyltransferase activity	0.07531
1575	GO:0008173	RNA methyltransferase activity	0.07499
1576	GO:0004167	dopachrome isomerase activity	0.0749
1577	GO:0070584	mitochondrion morphogenesis	0.0749
1578	GO:0004738	pyruvate dehydrogenase activity	0.07478
1579	GO:0004739	pyruvate dehydrogenase (acetyl-transferring) activity	0.07478
1580	GO:0006422	aspartyl-tRNA aminoacylation	0.07465
1581	GO:0004013	adenosylhomocysteinase activity	0.07465
1582	GO:0016802	trialkylsulfonium hydrolase activity	0.07465
1583	GO:0042564	NLS-dependent protein nuclear import complex	0.07465
1584	GO:0070087	chromo shadow domain binding	0.07456
1585	GO:0006427	histidyl-tRNA aminoacylation	0.07441
1586	GO:0044257	cellular protein catabolic process	0.07441
1587	GO:0004821	histidine-tRNA ligase activity	0.07441
1588	GO:0032561	guanyl ribonucleotide binding	0.07435
1589	GO:0006863	purine nucleobase transport	0.07426
1590	GO:0006611	protein export from nucleus	0.0742
1591	GO:0016743	carboxyl- or carbamoyltransferase activity	0.0742
1592	GO:0046037	GMP metabolic process	0.07418
1593	GO:0017004	cytochrome complex assembly	0.07417
1594	GO:0070901	mitochondrial tRNA methylation	0.07405
1595	GO:0071566	UFM1 activating enzyme activity	0.07405
1596	GO:0030692	Noc4p-Nop14p complex	0.07402
1597	GO:0045793	positive regulation of cell size	0.07397
1598	GO:0072357	PTW/PP1 phosphatase complex	0.07378
1599	GO:0035966	response to topologically incorrect protein	0.07376
1600	GO:0042791	5S class rRNA transcription from RNA polymerase III type 1 promoter	0.07375
1601	GO:0042797	tRNA transcription from RNA polymerase III promoter	0.07375
1602	GO:0000127	transcription factor TFIIIC complex	0.07375
1603	GO:0007091	metaphase/anaphase transition of mitotic cell cycle	0.07375
1604	GO:0043620	regulation of DNA-templated transcription in response to stress	0.07372
1605	GO:0006271	DNA strand elongation involved in DNA replication	0.07368
1606	GO:0070271	protein complex biogenesis	0.07359
1607	GO:0031297	replication fork processing	0.07359
1608	GO:0046696	lipopolysaccharide receptor complex	0.07356
1609	hsa03410	Base excision repair	0.07351
1610	GO:0009396	folic acid-containing compound biosynthetic process	0.07351
1611	GO:0097165	nuclear stress granule	0.07346
1612	GO:0006268	DNA unwinding involved in DNA replication	0.07332
1613	GO:0060267	positive regulation of respiratory burst	0.07326
1614	GO:0043142	single-stranded DNA-dependent ATPase activity	0.07319
1615	GO:0032240	negative regulation of nucleobase-containing compound transport	0.07287
1616	GO:0046832	negative regulation of RNA export from nucleus	0.07287
1617	GO:0006213	pyrimidine nucleoside metabolic process	0.07287
1618	GO:0018208	peptidyl-proline modification	0.07287
1619	GO:0032182	small conjugating protein binding	0.07287
1620	GO:0043596	nuclear replication fork	0.07284
1621	GO:0034450	ubiquitin-ubiquitin ligase activity	0.07273
1622	GO:0016882	cyclo-ligase activity	0.07253
1623	GO:0005967	mitochondrial pyruvate dehydrogenase complex	0.07226
1624	GO:0090169	regulation of spindle assembly	0.07225
1625	GO:0004449	isocitrate dehydrogenase (NAD+) activity	0.07219
1626	GO:0006297	nucleotide-excision repair, DNA gap filling	0.07219
1627	GO:1901029	negative regulation of mitochondrial outer membrane permeabilization involved in apoptotic signaling pathway	0.07212
1628	GO:0010639	negative regulation of organelle organization	0.07209
1629	GO:0051731	polynucleotide 5'-hydroxyl-kinase activity	0.07191
1630	GO:0071535	RING-like zinc finger domain binding	0.07191
1631	GO:0008187	poly-pyrimidine tract binding	0.07183
1632	GO:0006183	GTP biosynthetic process	0.07171
1633	GO:0042555	MCM complex	0.07168
1634	GO:0044784	metaphase/anaphase transition of cell cycle	0.07168
1635	GO:0000244	spliceosomal tri-snRNP complex assembly	0.07165
1636	GO:0051322	anaphase	0.07165
1637	GO:0009055	electron carrier activity	0.07162
1638	GO:0005657	replication fork	0.07162
1639	GO:0016584	nucleosome positioning	0.07162
1640	GO:0007100	mitotic centrosome separation	0.07155
1641	GO:0030688	preribosome, small subunit precursor	0.07151
1642	GO:0015216	purine nucleotide transmembrane transporter activity	0.07142
1643	GO:0022616	DNA strand elongation	0.07141
1644	GO:0000070	mitotic sister chromatid segregation	0.07141
1645	GO:0016651	oxidoreductase activity, acting on NAD(P)H	0.07141
1646	GO:1990077	primosome complex	0.07109
1647	GO:0034629	cellular protein complex localization	0.07107
1648	GO:0031011	Ino80 complex	0.07107
1649	GO:0033202	DNA helicase complex	0.07107
1650	GO:0044183	protein binding involved in protein folding	0.07105
1651	GO:0034643	establishment of mitochondrion localization, microtubule-mediated	0.07105
1652	GO:0047497	mitochondrion transport along microtubule	0.07105
1653	GO:0031666	positive regulation of lipopolysaccharide-mediated signaling pathway	0.071
1654	GO:0015074	DNA integration	0.0708
1655	GO:0034982	mitochondrial protein processing	0.07078
1656	GO:0051066	dihydrobiopterin metabolic process	0.07074
1657	GO:0000791	euchromatin	0.07072
1658	GO:0043175	RNA polymerase core enzyme binding	0.07071
1659	GO:0051315	attachment of spindle microtubules to kinetochore involved in mitotic sister chromatid segregation	0.0707
1660	GO:0010587	miRNA catabolic process	0.0707
1661	GO:0051196	regulation of coenzyme metabolic process	0.07062
1662	GO:0051193	regulation of cofactor metabolic process	0.07062
1663	GO:0031618	nuclear centromeric heterochromatin	0.07051
1664	GO:0042118	endothelial cell activation	0.0705
1665	GO:0045006	DNA deamination	0.07035
1666	GO:0000386	second spliceosomal transesterification activity	0.07032
1667	GO:0040031	snRNA modification	0.07032
1668	GO:0019464	glycine decarboxylation via glycine cleavage system	0.0703
1669	GO:0070390	transcription export complex 2	0.0703
1670	GO:2001032	regulation of double-strand break repair via nonhomologous end joining	0.07028
1671	GO:0009988	cell-cell recognition	0.07024
1672	GO:0051105	regulation of DNA ligation	0.07001
1673	GO:0051106	positive regulation of DNA ligation	0.07001
1674	GO:0036310	annealing helicase activity	0.06999
1675	GO:0071243	cellular response to arsenic-containing substance	0.06992
1676	GO:0019692	deoxyribose phosphate metabolic process	0.06992
1677	GO:0004719	protein-L-isoaspartate (D-aspartate) O-methyltransferase activity	0.06987
1678	GO:0000421	autophagic vacuole membrane	0.06982
1679	GO:0033600	negative regulation of mammary gland epithelial cell proliferation	0.06982
1680	GO:0048027	mRNA 5'-UTR binding	0.06979
1681	GO:0070932	histone H3 deacetylation	0.06964
1682	GO:0032981	mitochondrial respiratory chain complex I assembly	0.06952
1683	GO:0097031	mitochondrial respiratory chain complex I biogenesis	0.06952
1684	GO:0010257	NADH dehydrogenase complex assembly	0.06952
1685	GO:0035097	histone methyltransferase complex	0.06949
1686	GO:0000922	spindle pole	0.06947
1687	GO:0032268	regulation of cellular protein metabolic process	0.06943
1688	GO:0048255	mRNA stabilization	0.06936
1689	GO:0043489	RNA stabilization	0.06936
1690	GO:0070646	protein modification by small protein removal	0.06928
1691	GO:0072332	intrinsic apoptotic signaling pathway by p53 class mediator	0.06922
1692	GO:0004534	5'-3' exoribonuclease activity	0.06922
1693	GO:0007067	mitosis	0.06918
1694	GO:0004618	phosphoglycerate kinase activity	0.06904
1695	GO:0034243	regulation of transcription elongation from RNA polymerase II promoter	0.06896
1696	GO:0004536	deoxyribonuclease activity	0.06896
1697	GO:0016742	hydroxymethyl-, formyl- and related transferase activity	0.0688
1698	GO:0019673	GDP-mannose metabolic process	0.06878
1699	GO:0030263	apoptotic chromosome condensation	0.06878
1700	GO:0006290	pyrimidine dimer repair	0.06866
1701	GO:0046680	response to DDT	0.06858
1702	GO:0071283	cellular response to iron(III) ion	0.06858
1703	GO:0060623	regulation of chromosome condensation	0.06858
1704	GO:0008607	phosphorylase kinase regulator activity	0.06827
1705	GO:0004519	endonuclease activity	0.06808
1706	GO:0000942	condensed nuclear chromosome outer kinetochore	0.06797
1707	GO:0051304	chromosome separation	0.06796
1708	GO:0042288	MHC class I protein binding	0.06784
1709	GO:2000279	negative regulation of DNA biosynthetic process	0.06783
1710	GO:0010603	regulation of cytoplasmic mRNA processing body assembly	0.06783
1711	GO:0008608	attachment of spindle microtubules to kinetochore	0.06752
1712	GO:0032200	telomere organization	0.06752
1713	GO:0000723	telomere maintenance	0.06752
1714	GO:0051299	centrosome separation	0.06752
1715	GO:0006781	succinyl-CoA pathway	0.0675
1716	GO:0000776	kinetochore	0.06745
1717	GO:0051877	pigment granule aggregation in cell center	0.06736
1718	GO:0032239	regulation of nucleobase-containing compound transport	0.06733
1719	GO:0060590	ATPase regulator activity	0.06733
1720	GO:0043190	ATP-binding cassette (ABC) transporter complex	0.06707
1721	GO:0004477	methenyltetrahydrofolate cyclohydrolase activity	0.06696
1722	GO:0004488	methylenetetrahydrofolate dehydrogenase (NADP+) activity	0.06696
1723	GO:0021762	substantia nigra development	0.06693
1724	hsa04110	Cell cycle	0.06688
1725	GO:0010565	regulation of cellular ketone metabolic process	0.06688
1726	GO:0032055	negative regulation of translation in response to stress	0.06677
1727	GO:0015980	energy derivation by oxidation of organic compounds	0.06665
1728	GO:0030174	regulation of DNA-dependent DNA replication initiation	0.06665
1729	GO:0031492	nucleosomal DNA binding	0.06662
1730	GO:0048478	replication fork protection	0.06644
1731	GO:0006528	asparagine metabolic process	0.06644
1732	GO:0003688	DNA replication origin binding	0.06631
1733	GO:0010870	positive regulation of receptor biosynthetic process	0.06605
1734	hsa04932	Non-alcoholic fatty liver disease (NAFLD)	0.06604
1735	GO:0017182	peptidyl-diphthamide metabolic process	0.06604
1736	GO:0017183	peptidyl-diphthamide biosynthetic process from peptidyl-histidine	0.06604
1737	GO:0042989	sequestering of actin monomers	0.06601
1738	GO:0051784	negative regulation of nuclear division	0.06601
1739	GO:0071962	mitotic sister chromatid cohesion, centromeric	0.06601
1740	GO:0070569	uridylyltransferase activity	0.06601
1741	GO:0052858	peptidyl-lysine N-acetyltransferase activity	0.06601
1742	GO:0060088	auditory receptor cell stereocilium organization	0.06601
1743	GO:0070212	protein poly-ADP-ribosylation	0.06594
1744	GO:0008022	protein C-terminus binding	0.06586
1745	GO:0046653	tetrahydrofolate metabolic process	0.06586
1746	GO:0032201	telomere maintenance via semi-conservative replication	0.06577
1747	GO:0009153	purine deoxyribonucleotide biosynthetic process	0.06567
1748	GO:0046899	nucleoside triphosphate adenylate kinase activity	0.06546
1749	GO:2000210	positive regulation of anoikis	0.0654
1750	GO:0033045	regulation of sister chromatid segregation	0.0654
1751	GO:0033047	regulation of mitotic sister chromatid segregation	0.0654
1752	GO:0042587	glycogen granule	0.0654
1753	GO:0009132	nucleoside diphosphate metabolic process	0.06535
1754	GO:0005345	purine nucleobase transmembrane transporter activity	0.06526
1755	GO:0004823	leucine-tRNA ligase activity	0.06525
1756	GO:0060027	convergent extension involved in gastrulation	0.06525
1757	GO:0031010	ISWI-type complex	0.06525
1758	GO:0006429	leucyl-tRNA aminoacylation	0.06525
1759	GO:0042719	mitochondrial intermembrane space protein transporter complex	0.06516
1760	GO:0004487	methylenetetrahydrofolate dehydrogenase (NAD+) activity	0.06513
1761	GO:0042559	pteridine-containing compound biosynthetic process	0.06508
1762	GO:0006259	DNA metabolic process	0.06508
1763	GO:0043618	regulation of transcription from RNA polymerase II promoter in response to stress	0.06507
1764	GO:0005098	Ran GTPase activator activity	0.06486
1765	GO:0000775	chromosome, centromeric region	0.06486
1766	GO:0032853	positive regulation of Ran GTPase activity	0.06486
1767	GO:0032929	negative regulation of superoxide anion generation	0.06478
1768	GO:1902555	endoribonuclease complex	0.06473
1769	GO:0000214	tRNA-intron endonuclease complex	0.06473
1770	GO:0061086	negative regulation of histone H3-K27 methylation	0.06471
1771	GO:0044798	nuclear transcription factor complex	0.06471
1772	GO:0090140	regulation of mitochondrial fission	0.0647
1773	GO:0005819	spindle	0.06467
1774	GO:0043015	gamma-tubulin binding	0.06453
1775	GO:0000406	double-strand/single-strand DNA junction binding	0.06432
1776	GO:0032181	dinucleotide repeat insertion binding	0.06432
1777	GO:0032302	MutSbeta complex	0.06432
1778	GO:0005719	nuclear euchromatin	0.0643
1779	GO:0008656	cysteine-type endopeptidase activator activity involved in apoptotic process	0.06428
1780	GO:0006404	RNA import into nucleus	0.06423
1781	GO:0051503	adenine nucleotide transport	0.06409
1782	GO:1990247	N6-methyladenosine-containing RNA binding	0.06405
1783	GO:0033539	fatty acid beta-oxidation using acyl-CoA dehydrogenase	0.06405
1784	GO:0044615	nuclear pore nuclear basket	0.06392
1785	GO:0097056	selenocysteinyl-tRNA(Sec) biosynthetic process	0.0639
1786	GO:0009188	ribonucleoside diphosphate biosynthetic process	0.0639
1787	GO:0015867	ATP transport	0.06356
1788	GO:0019789	SUMO ligase activity	0.06356
1789	GO:0004766	spermidine synthase activity	0.06352
1790	GO:0050816	phosphothreonine binding	0.06352
1791	GO:0070933	histone H4 deacetylation	0.06351
1792	GO:0030867	rough endoplasmic reticulum membrane	0.06339
1793	GO:0007006	mitochondrial membrane organization	0.06326
1794	GO:0032515	negative regulation of phosphoprotein phosphatase activity	0.06324
1795	GO:0033145	positive regulation of intracellular steroid hormone receptor signaling pathway	0.06322
1796	GO:0035522	monoubiquitinated histone H2A deubiquitination	0.06319
1797	GO:0035521	monoubiquitinated histone deubiquitination	0.06319
1798	GO:0004221	ubiquitin thiolesterase activity	0.06319
1799	GO:0006091	generation of precursor metabolites and energy	0.06312
1800	GO:0016239	positive regulation of macroautophagy	0.06312
1801	GO:0072686	mitotic spindle	0.06302
1802	GO:0045870	positive regulation of single stranded viral RNA replication via double stranded DNA intermediate	0.06291
1803	GO:0019035	viral integration complex	0.06291
1804	GO:0009330	DNA topoisomerase complex (ATP-hydrolyzing)	0.06291
1805	GO:0061505	DNA topoisomerase II activity	0.0628
1806	GO:0003918	DNA topoisomerase type II (ATP-hydrolyzing) activity	0.0628
1807	GO:0034416	bisphosphoglycerate phosphatase activity	0.06268
1808	GO:0030091	protein repair	0.06268
1809	GO:0003691	double-stranded telomeric DNA binding	0.06267
1810	GO:0051310	metaphase plate congression	0.06267
1811	GO:0008023	transcription elongation factor complex	0.0626
1812	GO:0005680	anaphase-promoting complex	0.0626
1813	GO:0001221	transcription cofactor binding	0.06258
1814	GO:0001222	transcription corepressor binding	0.06258
1815	GO:0051775	response to redox state	0.06251
1816	GO:0070900	mitochondrial tRNA modification	0.06245
1817	GO:1900864	mitochondrial RNA modification	0.06245
1818	GO:0070525	threonylcarbamoyladenosine metabolic process	0.06245
1819	GO:0040009	regulation of growth rate	0.06245
1820	GO:0032296	double-stranded RNA-specific ribonuclease activity	0.06235
1821	GO:0004525	ribonuclease III activity	0.06235
1822	GO:0010988	regulation of low-density lipoprotein particle clearance	0.06231
1823	GO:0045128	negative regulation of reciprocal meiotic recombination	0.06221
1824	GO:0045070	positive regulation of viral genome replication	0.06204
1825	hsa05130	Pathogenic Escherichia coli infection	0.06197
1826	GO:0031937	positive regulation of chromatin silencing	0.06192
1827	GO:0034038	deoxyhypusine synthase activity	0.06173
1828	GO:0050983	deoxyhypusine biosynthetic process from spermidine	0.06173
1829	GO:0006270	DNA replication initiation	0.06161
1830	GO:1901563	response to camptothecin	0.06161
1831	GO:0072757	cellular response to camptothecin	0.06161
1832	GO:0070419	nonhomologous end joining complex	0.06131
1833	GO:0042985	negative regulation of amyloid precursor protein biosynthetic process	0.06119
1834	GO:0070507	regulation of microtubule cytoskeleton organization	0.06108
1835	GO:0009182	purine deoxyribonucleoside diphosphate metabolic process	0.06105
1836	GO:2000104	negative regulation of DNA-dependent DNA replication	0.06084
1837	GO:0032513	negative regulation of protein phosphatase type 2B activity	0.06075
1838	GO:0000123	histone acetyltransferase complex	0.06075
1839	GO:0018342	protein prenylation	0.06066
1840	GO:0097354	prenylation	0.06066
1841	GO:0015851	nucleobase transport	0.06063
1842	GO:0008601	protein phosphatase type 2A regulator activity	0.06058
1843	GO:0010256	endomembrane system organization	0.06058
1844	GO:0009215	purine deoxyribonucleoside triphosphate metabolic process	0.06057
1845	GO:0019104	DNA N-glycosylase activity	0.06057
1846	GO:0010216	maintenance of DNA methylation	0.06054
1847	GO:0043244	regulation of protein complex disassembly	0.06052
1848	GO:0090043	regulation of tubulin deacetylation	0.06051
1849	GO:0051303	establishment of chromosome localization	0.06051
1850	GO:0000819	sister chromatid segregation	0.06051
1851	GO:0045039	protein import into mitochondrial inner membrane	0.06042
1852	GO:0046056	dADP metabolic process	0.06042
1853	GO:0010520	regulation of reciprocal meiotic recombination	0.06041
1854	GO:1902560	GMP reductase complex	0.06035
1855	GO:0016657	oxidoreductase activity, acting on NAD(P)H, nitrogenous group as acceptor	0.06035
1856	GO:0030289	protein phosphatase 4 complex	0.06035
1857	GO:0043111	replication fork arrest	0.06035
1858	GO:0003920	GMP reductase activity	0.06035
1859	GO:0002189	ribose phosphate diphosphokinase complex	0.06035
1860	GO:0004082	bisphosphoglycerate mutase activity	0.06034
1861	GO:0004083	bisphosphoglycerate 2-phosphatase activity	0.06034
1862	GO:0004619	phosphoglycerate mutase activity	0.06034
1863	GO:0098501	polynucleotide dephosphorylation	0.06024
1864	GO:0034098	Cdc48p-Npl4p-Ufd1p AAA ATPase complex	0.06024
1865	GO:0004652	polynucleotide adenylyltransferase activity	0.06012
1866	GO:0000014	single-stranded DNA endodeoxyribonuclease activity	0.06011
1867	GO:0030689	Noc complex	0.06011
1868	GO:0003824	catalytic activity	0.06008
1869	GO:0090224	regulation of spindle organization	0.06004
1870	GO:0006513	protein monoubiquitination	0.05993
1871	GO:0000125	PCAF complex	0.05993
1872	GO:0042771	intrinsic apoptotic signaling pathway in response to DNA damage by p53 class mediator	0.05992
1873	GO:0016246	RNA interference	0.05979
1874	GO:0042921	glucocorticoid receptor signaling pathway	0.05973
1875	GO:0060052	neurofilament cytoskeleton organization	0.05969
1876	GO:0009841	mitochondrial endopeptidase Clp complex	0.05966
1877	GO:0071030	nuclear mRNA surveillance of spliceosomal pre-mRNA splicing	0.05966
1878	GO:0071048	nuclear retention of unspliced pre-mRNA at the site of transcription	0.05966
1879	GO:0071033	nuclear retention of pre-mRNA at the site of transcription	0.05966
1880	GO:0009368	endopeptidase Clp complex	0.05966
1881	GO:0000920	cytokinetic cell separation	0.05956
1882	GO:0000780	condensed nuclear chromosome, centromeric region	0.05927
1883	GO:0010606	positive regulation of cytoplasmic mRNA processing body assembly	0.05927
1884	GO:0000738	DNA catabolic process, exonucleolytic	0.05926
1885	GO:0015211	purine nucleoside transmembrane transporter activity	0.05926
1886	GO:0048386	positive regulation of retinoic acid receptor signaling pathway	0.05905
1887	GO:0008190	eukaryotic initiation factor 4E binding	0.05905
1888	GO:0046554	malate dehydrogenase (NADP+) activity	0.05902
1889	GO:0006307	DNA dealkylation involved in DNA repair	0.0589
1890	GO:0045713	low-density lipoprotein particle receptor biosynthetic process	0.05885
1891	GO:0009216	purine deoxyribonucleoside triphosphate biosynthetic process	0.05876
1892	GO:0019043	establishment of viral latency	0.0587
1893	GO:0032933	SREBP signaling pathway	0.05868
1894	GO:0071501	cellular response to sterol depletion	0.05868
1895	GO:0006991	response to sterol depletion	0.05868
1896	GO:0035861	site of double-strand break	0.05867
1897	GO:0000796	condensin complex	0.05861
1898	GO:0046404	ATP-dependent polydeoxyribonucleotide 5'-hydroxyl-kinase activity	0.05861
1899	GO:0090526	regulation of gluconeogenesis involved in cellular glucose homeostasis	0.05861
1900	GO:0050000	chromosome localization	0.05861
1901	GO:0051733	polydeoxyribonucleotide kinase activity	0.05861
1902	GO:0051734	ATP-dependent polynucleotide kinase activity	0.05861
1903	GO:0098518	polynucleotide phosphatase activity	0.05858
1904	GO:0018202	peptidyl-histidine modification	0.05851
1905	GO:0005960	glycine cleavage complex	0.05817
1906	GO:0030904	retromer complex	0.05816
1907	GO:0006265	DNA topological change	0.05814
1908	GO:0045005	maintenance of fidelity involved in DNA-dependent DNA replication	0.05814
1909	GO:0048256	flap endonuclease activity	0.05809
1910	GO:0006438	valyl-tRNA aminoacylation	0.05808
1911	GO:0070991	medium-chain-acyl-CoA dehydrogenase activity	0.05808
1912	GO:0004832	valine-tRNA ligase activity	0.05808
1913	GO:0051793	medium-chain fatty acid catabolic process	0.05808
1914	GO:0055086	nucleobase-containing small molecule metabolic process	0.05807
1915	GO:0009219	pyrimidine deoxyribonucleotide metabolic process	0.05807
1916	GO:0036265	RNA (guanine-N7)-methylation	0.05805
1917	GO:0045174	glutathione dehydrogenase (ascorbate) activity	0.05805
1918	GO:0050610	methylarsonate reductase activity	0.05805
1919	GO:0007051	spindle organization	0.05805
1920	GO:0019136	deoxynucleoside kinase activity	0.05803
1921	GO:0019264	glycine biosynthetic process from serine	0.05803
1922	GO:0008732	L-allo-threonine aldolase activity	0.05803
1923	GO:0000226	microtubule cytoskeleton organization	0.05803
1924	GO:0098519	nucleotide phosphatase activity, acting on free nucleotides	0.05803
1925	GO:0010834	telomere maintenance via telomere shortening	0.05803
1926	GO:0004793	threonine aldolase activity	0.05803
1927	GO:0004372	glycine hydroxymethyltransferase activity	0.05803
1928	GO:0016571	histone methylation	0.05796
1929	GO:0016574	histone ubiquitination	0.05793
1930	GO:0033148	positive regulation of intracellular estrogen receptor signaling pathway	0.05786
1931	GO:0043398	HLH domain binding	0.05784
1932	GO:0031491	nucleosome binding	0.05779
1933	GO:0034991	nuclear meiotic cohesin complex	0.05752
1934	GO:0000798	nuclear cohesin complex	0.05752
1935	GO:0016405	CoA-ligase activity	0.05743
1936	GO:0000710	meiotic mismatch repair	0.05743
1937	GO:0005673	transcription factor TFIIE complex	0.05729
1938	GO:0000279	M phase	0.05728
1939	GO:0006753	nucleoside phosphate metabolic process	0.05722
1940	GO:0043044	ATP-dependent chromatin remodeling	0.05717
1941	GO:0046066	dGDP metabolic process	0.05717
1942	GO:0039531	regulation of viral-induced cytoplasmic pattern recognition receptor signaling pathway	0.057
1943	GO:0039535	regulation of RIG-I signaling pathway	0.057
1944	GO:0071265	L-methionine biosynthetic process	0.05698
1945	GO:0071267	L-methionine salvage	0.05698
1946	GO:0071281	cellular response to iron ion	0.05698
1947	GO:0019509	L-methionine salvage from methylthioadenosine	0.05698
1948	GO:0043102	amino acid salvage	0.05698
1949	GO:0031205	endoplasmic reticulum Sec complex	0.05695
1950	GO:0034056	estrogen response element binding	0.05695
1951	GO:0051284	positive regulation of sequestering of calcium ion	0.0568
1952	GO:0035098	ESC/E(Z) complex	0.05672
1953	GO:0070363	mitochondrial light strand promoter sense binding	0.05648
1954	GO:0038052	estrogen-activated sequence-specific DNA binding RNA polymerase II transcription factor activity	0.05627
1955	GO:0047429	nucleoside-triphosphate diphosphatase activity	0.05625
1956	GO:0043903	regulation of symbiosis, encompassing mutualism through parasitism	0.05624
1957	GO:0045656	negative regulation of monocyte differentiation	0.05617
1958	GO:0045943	positive regulation of transcription from RNA polymerase I promoter	0.05617
1959	GO:0010821	regulation of mitochondrion organization	0.05607
1960	GO:0032446	protein modification by small protein conjugation	0.056
1961	GO:0061085	regulation of histone H3-K27 methylation	0.056
1962	GO:0070436	Grb2-EGFR complex	0.05597
1963	GO:0031072	heat shock protein binding	0.05597
1964	GO:0061087	positive regulation of histone H3-K27 methylation	0.05597
1965	GO:0015037	peptide disulfide oxidoreductase activity	0.05597
1966	GO:0006260	DNA replication	0.05597
1967	GO:0032512	regulation of protein phosphatase type 2B activity	0.05597
1968	GO:0009060	aerobic respiration	0.05595
1969	GO:0000939	condensed chromosome inner kinetochore	0.0559
1970	GO:0000152	nuclear ubiquitin ligase complex	0.0559
1971	GO:0043221	SMC family protein binding	0.05587
1972	GO:0016423	tRNA (guanine) methyltransferase activity	0.05587
1973	GO:0034508	centromere complex assembly	0.05587
1974	GO:0014810	positive regulation of skeletal muscle contraction by regulation of release of sequestered calcium ion	0.05583
1975	GO:0004164	diphthine synthase activity	0.05575
1976	GO:0006461	protein complex assembly	0.05574
1977	GO:0051654	establishment of mitochondrion localization	0.05574
1978	GO:0005981	regulation of glycogen catabolic process	0.05574
1979	GO:0043486	histone exchange	0.05551
1980	GO:0034453	microtubule anchoring	0.05551
1981	GO:0032066	nucleolus to nucleoplasm transport	0.05547
1982	GO:0038108	negative regulation of appetite by leptin-mediated signaling pathway	0.05532
1983	GO:0033206	meiotic cytokinesis	0.05532
1984	GO:0010767	regulation of transcription from RNA polymerase II promoter in response to UV-induced DNA damage	0.05531
1985	GO:0016418	S-acetyltransferase activity	0.05531
1986	GO:0060750	epithelial cell proliferation involved in mammary gland duct elongation	0.0553
1987	GO:0016721	oxidoreductase activity, acting on superoxide radicals as acceptor	0.05526
1988	GO:0004784	superoxide dismutase activity	0.05526
1989	GO:0046100	hypoxanthine metabolic process	0.0552
1990	GO:0046101	hypoxanthine biosynthetic process	0.0552
1991	GO:0006474	N-terminal protein amino acid acetylation	0.05519
1992	GO:0090094	metanephric cap mesenchymal cell proliferation involved in metanephros development	0.05515
1993	GO:0070182	DNA polymerase binding	0.05515
1994	GO:0019042	viral latency	0.05512
1995	GO:0006104	succinyl-CoA metabolic process	0.05507
1996	GO:0006173	dADP biosynthetic process	0.05493
1997	GO:0016846	carbon-sulfur lyase activity	0.05493
1998	GO:0004659	prenyltransferase activity	0.05493
[truncated: 16,197 more rows]
